# Supplementary material for: Dehydration Stress Contributes to the Enhancement of Plant Defense Response and Mite Performance on Barley
Source: Front Plant Sci. 2018 Apr 6;9:458. doi: 10.3389/fpls.2018.00458 (PMC5898276; doi:10.3389/fpls.2018.00458)
Supplement: Supplementary file 2 [file Data_Sheet_1.xlsx]

## Sheet: CM
Control/Mites	Rank_Combined	Pvalue_Combined	Barlex description	logFC edgeR
HORVU0Hr1G008970.1	65	0.0064	Mitochondrial processing peptidase beta subunit family protein	5.65909
HORVU2Hr1G114220.3	26	4.7e-06	Jasmonate induced protein	5.58707
HORVU1Hr1G012000.2	10	2.3e-07	undescribed protein	5.32977
HORVU2Hr1G014020.10	33	9.8e-05	Jasmonate-induced protein	5.29861
HORVU0Hr1G034740.1	56	0.0029	50S ribosomal protein L23-B, chloroplastic	5.29456
HORVU1Hr1G004150.1	15.5	4.6e-07	Chymotrypsin inhibitor	5.18699
HORVU2Hr1G040900.1	102	0.033	NADPH--cytochrome P450 reductase 2	5.12101
HORVU6Hr1G000810.9	17.5	7.8e-07	thionin 2.2	5.06738
HORVU1Hr1G004160.2	5.5	7.6e-08	undescribed protein	4.91306
HORVU6Hr1G001100.1	3	3.8e-08	thionin 2.2	4.81121
HORVU6Hr1G001060.1	3	3.8e-08	thionin 2.2	4.81121
HORVU2Hr1G013980.3	40	0.00024	Jasmonate-induced protein, putative	4.78502
HORVU6Hr1G000930.1	1	2.7e-08	undescribed protein	4.74323
HORVU1Hr1G000440.1	41.5	0.00032	23 kDa jasmonate-induced protein	4.62679
HORVU6Hr1G000030.3	7	1.8e-07	thionin 2.1	4.51348
HORVU0Hr1G014750.1	8	2.3e-07	thionin 2.1	4.51348
HORVU1Hr1G011990.2	23	1.3e-06	Chymotrypsin inhibitor	4.4956
HORVU1Hr1G012070.1	21	1.1e-06	undescribed protein	4.49224
HORVU6Hr1G000830.1	27	6.7e-06	thionin 2.2	4.44162
HORVU3Hr1G117450.4	37	0.00021	Jasmonate induced protein	4.04547
HORVU6Hr1G000510.1	53.5	0.0017	lipoxygenase 2	4.0092
HORVU6Hr1G000800.1	46.5	0.00064	undescribed protein	3.9817
HORVU3Hr1G117400.2	43	0.00038	Jasmonate induced protein	3.91695
HORVU0Hr1G007470.2	44	0.00038	Jasmonate induced protein	3.91695
HORVU1Hr1G000330.1	84	0.02	23 kDa jasmonate-induced protein	3.91271
HORVU1Hr1G000350.7	33	9.8e-05	Jasmonate induced protein	3.85153
HORVU2Hr1G114230.1	70	0.0087	23 kDa jasmonate-induced protein	3.83548
HORVU1Hr1G026990.3	10	2.3e-07	Senescence-associated protein, putative	3.83215
HORVU3Hr1G000170.2	60.5	0.0043	Chromosome 3B, genomic scaffold, cultivar Chinese Spring	3.76369
HORVU0Hr1G009420.1	48.5	0.00094	germin-like protein 9	3.69031
HORVU0Hr1G014730.1	19.5	1e-06	undescribed protein	3.68288
HORVU2Hr1G013950.1	67	0.0084	Jasmonate-induced protein, putative, expressed	3.65007
HORVU1Hr1G024550.1	115	0.043	AP-4 complex subunit sigma	3.62402
HORVU3Hr1G069600.1	62.5	0.0051	Calcium binding EF-hand protein	3.58182
HORVU3Hr1G117440.1	30.5	6.9e-05	23 kDa jasmonate-induced protein	3.51107
HORVU7Hr1G022160.1	97	0.03	undescribed protein	3.44975
HORVU7Hr1G091080.1	29	1.3e-05	Serine/threonine-protein kinase	3.37169
HORVU6Hr1G000960.2	51	0.0013	thionin 2.1	3.32936
HORVU2Hr1G079180.1	25	1.6e-06	unknown function	3.2322
HORVU6Hr1G000770.1	13	3.6e-07	undescribed protein	3.13603
HORVU6Hr1G061420.1	81.5	0.016	Cytochrome b5	3.07225
HORVU0Hr1G014720.1	17.5	7.8e-07	Leaf-specific thionin	3.04637
HORVU6Hr1G039840.1	10	2.3e-07	thionin 2.1	3.00987
HORVU0Hr1G038040.1	13	3.6e-07	thionin 2.1	3.00987
HORVU1Hr1G089700.1	72.5	0.01	O-methyltransferase 1	2.99064
HORVU7Hr1G011950.1	86	0.023	undescribed protein	2.92658
HORVU1Hr1G065620.6	89	0.023	Phospholipase A1-II 7	2.91221
HORVU2Hr1G088640.2	90.5	0.024	Caleosin-related family protein	2.77397
HORVU0Hr1G014740.1	70	0.0087	undescribed protein	2.6635
HORVU5Hr1G065380.2	79	0.015	WRKY family transcription factor	2.66135
HORVU2Hr1G115980.2	93	0.025	lipoxygenase 1	2.65342
HORVU0Hr1G000810.2	94	0.027	Phospholipase A1-II 7	2.6433
HORVU6Hr1G081930.1	74	0.012	ribonuclease 1	2.6153
HORVU1Hr1G002090.11	95	0.028	arginine decarboxylase 1	2.58976
HORVU2Hr1G066100.1	103.5	0.037	basic helix-loop-helix (bHLH) DNA-binding superfamily protein	2.54384
HORVU6Hr1G081940.1	51	0.0013	undescribed protein	2.54318
HORVU1Hr1G014460.2	75.5	0.012	undescribed protein	2.54077
HORVU0Hr1G017230.2	92	0.025	ribonuclease 1	2.52913
HORVU4Hr1G071300.1	100	0.031	LL-diaminopimelate aminotransferase	2.52513
HORVU3Hr1G110330.1	48.5	0.00094	Phospholipase A1-II 6	2.46366
HORVU1Hr1G067070.3	113.5	0.042	Early light-induced protein 1, chloroplastic	2.45684
HORVU2Hr1G046050.9	125	0.05	nodulin MtN21 /EamA-like transporter family protein	2.39958
HORVU6Hr1G081950.3	83	0.019	ribonuclease 1	2.39487
HORVU1Hr1G014450.1	59	0.0036	undescribed protein	2.36319
HORVU4Hr1G066230.1	33	9.8e-05	allene oxide synthase	2.31738
HORVU5Hr1G106640.1	106.5	0.039	rRNA N-glycosidase	2.2884
HORVU1Hr1G093560.1	64	0.0062	ribonuclease 1	2.28719
HORVU4Hr1G035670.1	119.5	0.047	undescribed protein	2.28495
HORVU1Hr1G093660.11	67	0.0084	ribonuclease 3	2.28334
HORVU1Hr1G093780.2	62.5	0.0051	Ribonuclease T2 family protein	2.22033
HORVU6Hr1G008820.1	118	0.045	undescribed protein	2.12316
HORVU5Hr1G001180.3	72.5	0.01	lipoxygenase 2	2.10699
HORVU5Hr1G062290.6	109	0.041	Protein TIFY 3B	1.96241
HORVU6Hr1G008720.3	126.5	0.05	Cathepsin B-like cysteine proteinase 5	1.9552
HORVU1Hr1G065150.1	99	0.031	undescribed protein	1.91129
HORVU0Hr1G036400.1	80	0.015	BnaA04g06350D protein	1.88619
HORVU5Hr1G114940.1	35.5	0.00016	undescribed protein	1.85844
HORVU7Hr1G119060.1	110	0.041	GDSL esterase/lipase	1.85828
HORVU7Hr1G001030.5	121	0.047	inter-alpha-trypsin inhibitor heavy chain-related	1.83554
HORVU1Hr1G093670.1	112	0.042	ribonuclease 1	1.80298
HORVU1Hr1G065670.1	67	0.0084	undescribed protein	1.7432
HORVU3Hr1G013900.1	111	0.041	Cytochrome P450 superfamily protein	1.66739
HORVU3Hr1G013890.1	108	0.04	Cytochrome P450 superfamily protein	1.66739
HORVU4Hr1G066270.1	103.5	0.037	allene oxide synthase	1.56872
HORVU1Hr1G065660.1	53.5	0.0017	undescribed protein	1.56692
HORVU4Hr1G002650.2	23	1.3e-06	Pathogenesis-related thaumatin superfamily protein	1.53809
HORVU0Hr1G005300.1	119.5	0.047	2-oxoglutarate (2OG) and Fe(II)-dependent oxygenase superfamily protein	1.45582
HORVU4Hr1G087230.2	77.5	0.013	Ectonucleoside triphosphate diphosphohydrolase 5	1.44017
HORVU6Hr1G014600.2	126.5	0.05	Bowman-Birk type trypsin inhibitor	1.43526
HORVU3Hr1G113120.2	13	3.6e-07	Wound-induced protein	1.42718
HORVU4Hr1G085050.1	46.5	0.00064	purple acid phosphatase 27	1.37982
HORVU7Hr1G085480.9	3	3.8e-08	undescribed protein	1.36902
HORVU3Hr1G073150.1	116	0.044	Glucan endo-1,3-beta-glucosidase GI	1.31382
HORVU7Hr1G085420.2	38.5	0.00022	undescribed protein	1.26724
HORVU3Hr1G117630.1	98	0.031	Jasmonate induced protein	1.2484
HORVU7Hr1G021970.1	106.5	0.039	undescribed protein	1.17792
HORVU7Hr1G010680.3	90.5	0.024	Acid phosphatase 1	1.14817
HORVU3Hr1G113620.1	81.5	0.016	Wound-induced protein	1.14218
HORVU7Hr1G010690.3	85	0.02	Acid phosphatase 1	1.11575
HORVU1Hr1G065490.1	105	0.038	0	-1.80963
HORVU4Hr1G076970.2	87.5	0.023	Cyanate hydratase	-1.85554
HORVU1Hr1G048660.1	70	0.0087	undescribed protein	-2.4695
HORVU3Hr1G117390.1	19.5	1e-06	Glutathione S-transferase family protein	-3.02932
HORVU3Hr1G087170.1	28	1.1e-05	Histone superfamily protein	-3.56487
HORVU3Hr1G040670.1	30.5	6.9e-05	undescribed protein	-4.14556
HORVU2Hr1G062270.1	23	1.3e-06	0	-4.49884
HORVU0Hr1G024690.1	123.5	0.05	50S ribosomal protein L23-A, chloroplastic	-5.29191
HORVU0Hr1G010900.1	57.5	0.0032	undescribed protein	-5.59797
HORVU5Hr1G123620.1	55	0.0025	Leucine aminopeptidase 1	-6.32769

## Sheet: CDM
Control/Dehydration and mites	Rank_Combined	Pvalue_Combined	Barlex description	logFC edgeR
HORVU2Hr1G013940.3	55.5	4.1e-10	Phospholipase A1-II 7	7.20627
HORVU2Hr1G014020.10	12	4.6e-21	0	6.74505
HORVU0Hr1G031390.1	60.5	2.3e-09	Organic cation/carnitine transporter 3	6.72073
HORVU2Hr1G013980.3	9	1.5e-21	Jasmonate induced protein	6.34467
HORVU1Hr1G004150.1	3.5	1.3e-22	undescribed protein	6.29883
HORVU7Hr1G117880.1	68.5	1.3e-08	Leaf-specific thionin	6.27803
HORVU2Hr1G114220.3	55.5	4.1e-10	undescribed protein	6.26727
HORVU1Hr1G012000.2	39	3.4e-18	undescribed protein	6.22631
HORVU1Hr1G000450.1	6.5	3.1e-22	thionin 2.1	6.14328
HORVU1Hr1G004160.2	30.5	1.3e-18	ribonuclease 1	5.78557
HORVU6Hr1G083980.1	66.5	1.1e-08	Senescence-associated protein DIN1	5.7443
HORVU0Hr1G034740.1	99	6.3e-06	undescribed protein	5.73408
HORVU7Hr1G116080.9	76.5	2.9e-08	50S ribosomal protein L23-A, chloroplastic	5.73316
HORVU6Hr1G000810.9	3.5	1.3e-22	Methylobacterium aquaticum DNA, complete genome, strain: MA-22A	5.60895
HORVU7Hr1G053520.1	192	0.0049	0	5.59793
HORVU1Hr1G000440.1	3.5	1.3e-22	Early light-induced protein 1, chloroplastic	5.57173
HORVU1Hr1G083210.1	111	9.9e-06	50S ribosomal protein L23-B, chloroplastic	5.43514
HORVU1Hr1G011990.2	6.5	3.1e-22	thionin 2.1	5.38876
HORVU1Hr1G012070.1	41	3.4e-16	23 kDa jasmonate-induced protein	5.33641
HORVU2Hr1G016090.1	200.5	0.0068	Jasmonate induced protein	5.33073
HORVU0Hr1G031930.1	218.5	0.01	23 kDa jasmonate-induced protein	5.30102
HORVU6Hr1G000830.1	1	1e-22	Jasmonate induced protein	5.18836
HORVU6Hr1G001060.1	22	2.4e-20	Jasmonate induced protein	5.10102
HORVU6Hr1G001100.1	26	5.3e-20	arginine decarboxylase 1	5.10102
HORVU6Hr1G000800.1	36.5	3.1e-18	Chymotrypsin inhibitor	5.09559
HORVU1Hr1G000470.3	287	0.031	undescribed protein	5.04761
HORVU1Hr1G000350.7	53	2.8e-10	undescribed protein	5.04396
HORVU2Hr1G114230.1	73.5	2.5e-08	undescribed protein	5.01361
HORVU6Hr1G000510.1	52	6e-14	laccase 7	4.99181
HORVU6Hr1G000930.1	14	8.6e-21	Chymotrypsin inhibitor	4.95991
HORVU3Hr1G117450.4	44	6.8e-16	undescribed protein	4.93827
HORVU6Hr1G000030.3	3.5	1.3e-22	undescribed protein	4.8551
HORVU0Hr1G014750.1	12	4.6e-21	undescribed protein	4.8551
HORVU3Hr1G117400.2	42.5	3.6e-16	undescribed protein	4.77675
HORVU0Hr1G007470.2	57	7.7e-10	Aspartic protease 3	4.77675
HORVU3Hr1G117440.1	22	2.4e-20	undescribed protein	4.75437
HORVU3Hr1G000170.2	80	4.1e-08	undescribed protein	4.68764
HORVU3Hr1G069600.1	65	4.7e-09	Glutathione S-transferase family protein	4.64472
HORVU1Hr1G000330.1	84	1.4e-06	AP-4 complex subunit sigma	4.5977
HORVU6Hr1G000700.1	140.5	0.00014	undescribed protein	4.52632
HORVU0Hr1G014730.1	28.5	2.2e-19	Senescence-associated protein, putative	4.30888
HORVU2Hr1G003630.1	72	2.2e-08	Senescence-associated protein, putative	4.25725
HORVU2Hr1G079180.1	9	1.5e-21	undescribed protein	4.12285
HORVU6Hr1G000960.2	46.5	1.7e-15	undescribed protein	4.10159
HORVU3Hr1G085760.5	105.5	8.1e-06	undescribed protein	3.97939
HORVU2Hr1G013950.1	86	1.5e-06	Pyrimidine-specific ribonucleoside hydrolase RihA	3.9229
HORVU1Hr1G002090.11	9	1.5e-21	alpha/beta-Hydrolases superfamily protein	3.91962
HORVU6Hr1G084070.5	120	1.2e-05	undescribed protein	3.87359
HORVU6Hr1G061420.1	91	3.2e-06	Phospholipase A1-II 7	3.82762
HORVU6Hr1G000770.1	34.5	2.7e-18	undescribed protein	3.76594
HORVU0Hr1G014720.1	26	5.3e-20	undescribed protein	3.73801
HORVU6Hr1G039840.1	15.5	9.2e-21	undescribed protein	3.66825
HORVU0Hr1G038040.1	32.5	1.4e-18	undescribed protein	3.66825
HORVU2Hr1G115360.1	28.5	2.2e-19	Cysteine proteinase inhibitor	3.65365
HORVU1Hr1G024550.1	267.5	0.024	unknown function	3.59901
HORVU6Hr1G012090.1	90	2.4e-06	Ubiquitin domain-containing protein	3.59087
HORVU5Hr1G106090.1	202	0.007	undescribed protein	3.58206
HORVU2Hr1G115980.2	88	2e-06	Non-specific lipid-transfer protein 2	3.56698
HORVU4Hr1G018180.1	154	0.00057	undescribed protein	3.54225
HORVU0Hr1G014740.1	39	3.4e-18	Phospholipase A1-II 7	3.53015
HORVU0Hr1G000810.2	97	5.2e-06	Transcription factor RADIALIS	3.49831
HORVU5Hr1G065380.2	127	2e-05	O-methyltransferase family protein	3.49299
HORVU2Hr1G088660.8	212	0.0091	Chalcone synthase 2	3.46498
HORVU1Hr1G089700.1	111	9.9e-06	O-methyltransferase 1	3.43641
HORVU4Hr1G071300.1	129	2.3e-05	O-methyltransferase 1	3.40791
HORVU1Hr1G065620.6	114	1e-05	ribonuclease 1	3.36401
HORVU2Hr1G118030.1	228	0.013	Ribonuclease T2 family protein	3.3607
HORVU6Hr1G081940.1	117	1.1e-05	ribonuclease 3	3.35804
HORVU1Hr1G008360.2	194	0.0049	ribonuclease 1	3.35219
HORVU6Hr1G013700.1	275	0.026	Ribonuclease T2 family protein	3.33641
HORVU5Hr1G106640.1	130	2.9e-05	FAD-binding Berberine family protein	3.32237
HORVU1Hr1G026990.3	167	0.0013	laccase 7	3.30654
HORVU3Hr1G110330.1	18	1.7e-20	undescribed protein	3.29435
HORVU6Hr1G090280.3	92	3.7e-06	Inosine-5'-monophosphate dehydrogenase	3.29329
HORVU7Hr1G091080.1	131.5	4.1e-05	Cytochrome P450 71D7	3.26408
HORVU4Hr1G066230.1	30.5	1.3e-18	12-oxophytodienoate reductase 2	3.25482
HORVU6Hr1G000720.1	101.5	7.4e-06	undescribed protein	3.25468
HORVU7Hr1G011950.1	149	0.00023	Jasmonate-induced protein, putative, expressed	3.24503
HORVU2Hr1G103150.1	173	0.0019	Jasmonate-induced protein, putative, expressed	3.24471
HORVU3Hr1G004140.1	78.5	3.4e-08	Jasmonate-induced protein, putative	3.23722
HORVU2Hr1G042240.1	140.5	0.00014	Jasmonate-induced protein	3.23252
HORVU1Hr1G089540.1	137	0.00011	undescribed protein	3.21828
HORVU0Hr1G017230.2	93	4.5e-06	Cytochrome P450 superfamily protein	3.20766
HORVU6Hr1G081930.1	152.5	0.00037	LLA-115	3.18879
HORVU5Hr1G103340.1	360	0.049	organic cation/carnitine transporter 2	3.12692
HORVU2Hr1G108790.1	138.5	0.00012	Solute carrier family 22 member 3	3.11732
HORVU4Hr1G087430.1	334.5	0.042	cellulose-synthase like D2	3.11156
HORVU1Hr1G005250.4	143.5	0.0002	cellulose-synthase like D2	3.09842
HORVU3Hr1G110320.1	169.5	0.0015	Glutathione S-transferase family protein	3.08987
HORVU2Hr1G066090.2	212	0.0091	nodulin MtN21 /EamA-like transporter family protein	3.06369
HORVU2Hr1G126660.1	134.5	8.1e-05	basic helix-loop-helix (bHLH) DNA-binding superfamily protein	3.05905
HORVU5Hr1G046390.2	175	0.0021	Transcription factor bHLH35	3.05733
HORVU6Hr1G081950.3	125	1.5e-05	basic helix-loop-helix (bHLH) DNA-binding superfamily protein	3.05009
HORVU2Hr1G066100.1	186.5	0.0041	Bifunctional inhibitor/lipid-transfer protein/seed storage 2S albumin superfamily protein	3.01764
HORVU1Hr1G093660.11	22	2.4e-20	undescribed protein	3.01104
HORVU5Hr1G114940.1	42.5	3.6e-16	unknown function	2.98026
HORVU1Hr1G021140.1	354	0.048	Lipase/lipooxygenase, PLAT/LH2 family protein	2.96047
HORVU1Hr1G093560.1	49	4.4e-15	Voltage-gated potassium channel subunit beta-2	2.93744
HORVU1Hr1G089620.1	166	0.0013	Caleosin-related family protein	2.91983
HORVU1Hr1G018370.1	107	8.8e-06	Caleosin-related family protein	2.90339
HORVU2Hr1G088640.2	171.5	0.0019	Bifunctional inhibitor/lipid-transfer protein/seed storage 2S albumin superfamily protein	2.89732
HORVU5Hr1G001180.3	51	1.8e-14	Pectinesterase inhibitor domain containing protein	2.88641
HORVU2Hr1G039930.1	180	0.0025	UDP-Glycosyltransferase superfamily protein	2.86251
HORVU1Hr1G093780.2	46.5	1.7e-15	UDP-Glycosyltransferase superfamily protein	2.85189
HORVU3Hr1G003480.1	223	0.011	Jasmonate induced protein	2.83021
HORVU4Hr1G087310.2	81	9.8e-07	23 kDa jasmonate-induced protein	2.79851
HORVU5Hr1G125330.1	246	0.018	undescribed protein	2.79676
HORVU6Hr1G008820.1	125	1.5e-05	lipoxygenase 1	2.77372
HORVU7Hr1G119060.1	63.5	4.4e-09	lipoxygenase 1	2.76167
HORVU1Hr1G089520.1	95	4.8e-06	undescribed protein	2.73419
HORVU7Hr1G006320.4	263	0.022	fatty acid amide hydrolase	2.69867
HORVU4Hr1G087230.2	39	3.4e-18	Photosystem II protein D1	2.68543
HORVU2Hr1G108820.3	216	0.0097	Blue copper protein	2.67742
HORVU5Hr1G062290.6	120	1.2e-05	undescribed protein	2.66624
HORVU2Hr1G002440.16	254.5	0.019	Peroxidase superfamily protein	2.66181
HORVU6Hr1G000340.1	232.5	0.014	PATATIN-like protein 4	2.65541
HORVU2Hr1G046050.9	229.5	0.014	Chromosome 3B, genomic scaffold, cultivar Chinese Spring	2.63593
HORVU1Hr1G065660.1	18	1.7e-20	Chromosome 3B, genomic scaffold, cultivar Chinese Spring	2.62302
HORVU1Hr1G065150.1	97	5.2e-06	Chromosome 3B, genomic scaffold, cultivar Chinese Spring	2.62091
HORVU1Hr1G060530.4	278.5	0.027	Chromosome 3B, genomic scaffold, cultivar Chinese Spring	2.61545
HORVU5Hr1G084710.2	313	0.037	undescribed protein	2.60922
HORVU6Hr1G018670.1	249	0.018	Chromosome 3B, genomic scaffold, cultivar Chinese Spring	2.6062
HORVU7Hr1G030160.4	58	1.2e-09	undescribed protein	2.59083
HORVU6Hr1G042250.1	272	0.025	Chromosome 3B, genomic scaffold, cultivar Chinese Spring	2.5778
HORVU3Hr1G003980.3	128	2.1e-05	undescribed protein	2.57405
HORVU5Hr1G110780.1	301	0.034	Bowman-Birk type trypsin inhibitor	2.56881
HORVU7Hr1G113030.4	235.5	0.014	Bowman-Birk type trypsin inhibitor	2.53839
HORVU6Hr1G082360.1	326	0.04	Photosystem II protein D1	2.50061
HORVU7Hr1G030690.1	183.5	0.0032	Non-specific lipid-transfer protein 4.1	2.4978
HORVU7Hr1G029370.2	238	0.016	Cytochrome P450 superfamily protein	2.49461
HORVU2Hr1G122580.1	295	0.032	Cytochrome P450 superfamily protein	2.48354
HORVU4Hr1G085050.1	22	2.4e-20	alkenal reductase	2.48259
HORVU2Hr1G082740.7	280.5	0.029	Isoflavone reductase-like protein	2.4661
HORVU4Hr1G057260.1	337.5	0.042	undescribed protein	2.46159
HORVU2Hr1G115960.1	32.5	1.4e-18	undescribed protein	2.43879
HORVU1Hr1G083150.1	199	0.0066	5'-methylthioadenosine/S-adenosylhomocysteine nucleosidase	2.43702
HORVU1Hr1G093670.1	26	5.3e-20	5'-methylthioadenosine/S-adenosylhomocysteine nucleosidase	2.42984
HORVU2Hr1G121360.1	188	0.0042	Proteasome subunit alpha type-2	2.42236
HORVU1Hr1G065640.1	181	0.0027	Calcium binding EF-hand protein	2.41613
HORVU4Hr1G057270.1	314	0.037	0	2.41437
HORVU6Hr1G008720.3	161	0.0011	Gamma-glutamyl phosphate reductase	2.40597
HORVU2Hr1G027480.5	210	0.0088	tropinone reductase	2.40409
HORVU7Hr1G087250.2	364	0.05	Glutathione S-transferase family protein	2.40168
HORVU1Hr1G058390.1	241.5	0.017	undescribed protein	2.38808
HORVU2Hr1G073680.3	291	0.032	0	2.38091
HORVU1Hr1G088840.2	163	0.0011	carotenoid cleavage dioxygenase 1	2.36487
HORVU5Hr1G080090.4	224.5	0.012	Phospholipase A1-II 6	2.33963
HORVU3Hr1G003670.2	257	0.02	Phospholipase A1-II 6	2.33624
HORVU7Hr1G090410.1	75	2.6e-08	undescribed protein	2.33283
HORVU1Hr1G018350.1	175	0.0021	undescribed protein	2.31141
HORVU3Hr1G068630.1	252.5	0.019	Pathogenesis-related protein	2.30453
HORVU3Hr1G000150.2	271	0.025	undescribed protein	2.29708
HORVU3Hr1G032370.4	260.5	0.02	Wound-induced protein	2.28669
HORVU3Hr1G000180.3	315	0.037	Wound-induced protein	2.2709
HORVU1Hr1G014460.2	68.5	1.3e-08	Jasmonate induced protein	2.26531
HORVU4Hr1G066270.1	122.5	1.2e-05	23 kDa jasmonate-induced protein	2.26319
HORVU2Hr1G000530.1	207	0.0083	Jasmonate induced protein	2.26134
HORVU4Hr1G018160.2	101.5	7.4e-06	Pathogenesis-related thaumatin superfamily protein	2.2492
HORVU7Hr1G010680.3	18	1.7e-20	sterol C4-methyl oxidase 1-2	2.23718
HORVU1Hr1G060510.1	297.5	0.033	undescribed protein	2.23193
HORVU7Hr1G100580.1	179	0.0025	sterol C4-methyl oxidase 1-2	2.22006
HORVU3Hr1G041480.3	306	0.035	vacuolar sorting receptor homolog 1	2.21797
HORVU3Hr1G000160.6	305	0.035	BTB/POZ domain-containing protein	2.20814
HORVU1Hr1G037850.3	350	0.047	zinc-finger protein 2	2.17768
HORVU3Hr1G003600.1	282	0.029	undescribed protein	2.17552
HORVU3Hr1G003590.1	309	0.036	0	2.15736
HORVU1Hr1G085720.6	302	0.034	Abscisic acid receptor PYR1	2.15323
HORVU4Hr1G087580.1	50	1.3e-14	2-oxoglutarate (2OG) and Fe(II)-dependent oxygenase superfamily protein	2.14467
HORVU4Hr1G028240.1	300	0.033	undescribed protein	2.13178
HORVU2Hr1G066000.9	160	0.00097	undescribed protein	2.12028
HORVU6Hr1G012170.1	340	0.042	Ribosomal protein L7Ae/L30e/S12e/Gadd45 family protein	2.11249
HORVU5Hr1G077810.4	322	0.039	Cytochrome P450 superfamily protein	2.07671
HORVU7Hr1G010690.3	22	2.4e-20	allene oxide synthase	2.07419
HORVU1Hr1G065630.1	312	0.036	allene oxide synthase	2.06729
HORVU3Hr1G015640.4	197	0.0059	LL-diaminopimelate aminotransferase	2.06584
HORVU4Hr1G083170.1	89	2.2e-06	Cyanate hydratase	2.06198
HORVU3Hr1G110570.1	158	0.00096	zinc finger protein 2	2.05986
HORVU7Hr1G100570.3	163	0.0011	purple acid phosphatase 27	2.04016
HORVU7Hr1G038570.1	341	0.043	Ectonucleoside triphosphate diphosphohydrolase 5	2.03528
HORVU7Hr1G079380.2	209	0.0083	0	2.02778
HORVU7Hr1G003840.2	325	0.04	rRNA N-glycosidase	2.0092
HORVU1Hr1G014450.1	66.5	1.1e-08	Chromosome 3B, genomic scaffold, cultivar Chinese Spring	2.00727
HORVU4Hr1G022950.11	168	0.0014	lipoxygenase 2	1.99857
HORVU1Hr1G005230.2	353	0.048	undescribed protein	1.98681
HORVU7Hr1G034340.20	317	0.038	Glucan 1,3-beta-glucosidase	1.98137
HORVU7Hr1G001030.5	343	0.044	undescribed protein	1.94353
HORVU5Hr1G021770.1	240	0.016	undescribed protein	1.94237
HORVU4Hr1G064030.1	204	0.0081	undescribed protein	1.9136
HORVU4Hr1G018150.3	152.5	0.00037	undescribed protein	1.909
HORVU7Hr1G083270.2	363	0.05	E3 ubiquitin-protein ligase	1.88441
HORVU6Hr1G029540.1	304	0.034	unknown function	1.87676
HORVU1Hr1G065670.1	215	0.0096	WRKY DNA-binding protein 70	1.85471
HORVU3Hr1G052490.1	134.5	8.1e-05	sulfate transporter 4;2	1.85073
HORVU2Hr1G042370.1	142	0.00016	undescribed protein	1.83097
HORVU4Hr1G056500.1	323	0.04	Aldehyde dehydrogenase family 7 member A1	1.82532
HORVU1Hr1G093620.1	183.5	0.0032	undescribed protein	1.81858
HORVU1Hr1G063380.1	155.5	0.00089	Protein TIFY 3B	1.8042
HORVU6Hr1G094040.1	318	0.038	Cell wall-associated hydrolase	1.76604
HORVU5Hr1G098030.2	308	0.035	WRKY family transcription factor	1.75968
HORVU6Hr1G081000.3	117	1.1e-05	undescribed protein	1.75627
HORVU2Hr1G045200.1	351	0.047	beta glucosidase 11	1.7334
HORVU3Hr1G111620.1	329	0.04	serine carboxypeptidase-like 17	1.72934
HORVU3Hr1G052510.1	36.5	3.1e-18	Cytochrome P450 superfamily protein	1.72446
HORVU3Hr1G001950.1	207	0.0083	SAUR-like auxin-responsive protein family	1.72145
HORVU0Hr1G003130.1	365.5	0.05	basic helix-loop-helix (bHLH) DNA-binding superfamily protein	1.69394
HORVU5Hr1G072950.1	358	0.049	Cathepsin B-like cysteine proteinase	1.65432
HORVU2Hr1G102110.1	361	0.049	undescribed protein	1.64725
HORVU6Hr1G005250.1	212	0.0091	undescribed protein	1.64329
HORVU1Hr1G081490.1	344	0.044	tryptophan synthase alpha chain	1.63023
HORVU3Hr1G113120.2	194	0.0049	rRNA N-glycosidase	1.61294
HORVU3Hr1G108100.2	346	0.045	0	1.6083
HORVU2Hr1G002600.1	62	3.4e-09	undescribed protein	1.59717
HORVU6Hr1G061840.1	235.5	0.014	Fusarium graminearum chromosome 2, complete genome	1.58567
HORVU7Hr1G085480.9	73.5	2.5e-08	thionin 2.1	1.57373
HORVU4Hr1G002650.2	145	0.00021	ORF I	1.54424
HORVU5Hr1G062100.1	330	0.041	lipoxygenase 2	1.53153
HORVU2Hr1G002590.1	332.5	0.041	undescribed protein	1.49253
HORVU3Hr1G013900.1	163	0.0011	thionin 2.2	1.4575
HORVU3Hr1G013890.1	158	0.00096	undescribed protein	1.4575
HORVU3Hr1G105150.1	70	1.5e-08	undescribed protein	1.38918
HORVU7Hr1G108570.1	334.5	0.042	thionin 2.2	1.38155
HORVU5Hr1G050120.1	269	0.024	thionin 2.2	1.37079
HORVU0Hr1G028230.1	319	0.039	undescribed protein	1.37001
HORVU5Hr1G062090.1	349	0.047	thionin 2.1	1.36037
HORVU4Hr1G065440.16	357	0.048	thionin 2.2	1.34445
HORVU7Hr1G020580.4	54	3.8e-10	thionin 2.2	1.33053
HORVU3Hr1G111600.3	352	0.047	allene oxide synthase	1.32959
HORVU6Hr1G094070.1	178	0.0024	Cathepsin B-like cysteine proteinase 5	1.31845
HORVU2Hr1G076630.1	303	0.034	undescribed protein	1.3086
HORVU2Hr1G079840.1	171.5	0.0019	terpene synthase 14	1.30633
HORVU6Hr1G014600.2	328	0.04	terpene synthase 14	1.305
HORVU7Hr1G085420.2	177	0.0021	GDSL esterase/lipase	1.29173
HORVU3Hr1G090170.2	283	0.03	Bowman-Birk type trypsin inhibitor	1.28441
HORVU3Hr1G113620.1	146.5	0.00021	Proline-rich protein, putative, expressed	1.24516
HORVU1Hr1G067870.2	347	0.045	Macaca fascicularis brain cDNA clone: QflA-19312, similar to human similar to rRNA intron-encoded homing endonuclease(LOC391446), mRNA, RefSeq: XM_372959.1	1.23857
HORVU3Hr1G110580.1	331	0.041	Uncharacterised conserved protein UCP015417, vWA	1.16874
HORVU7Hr1G020500.1	151	0.00025	thionin 2.1	1.13548
HORVU5Hr1G010130.2	190	0.0046	undescribed protein	1.12922
HORVU5Hr1G064800.1	149	0.00023	undescribed protein	1.06613
HORVU1Hr1G017570.5	149	0.00023	Cytochrome b5	1.05081
HORVU3Hr1G097950.2	276	0.026	undescribed protein	1.03792
HORVU1Hr1G026710.1	249	0.018	allene oxide cyclase 4	1.03644
HORVU3Hr1G009360.8	324	0.04	undescribed protein	1.03308
HORVU3Hr1G004790.1	196	0.0058	ribonuclease 1	1.01342
HORVU5Hr1G036750.1	232.5	0.014	undescribed protein	1.00642
HORVU5Hr1G042390.1	138.5	0.00012	ribonuclease 1	-1.01178
HORVU5Hr1G093310.11	345	0.044	17.6 kDa class II heat shock protein	-1.03908
HORVU5Hr1G085680.1	263	0.022	Dehydrin DHN4	-1.07109
HORVU3Hr1G085440.1	359	0.049	Dehydrin DHN3	-1.08291
HORVU4Hr1G023260.4	78.5	3.4e-08	undescribed protein	-1.1198
HORVU5Hr1G012240.3	224.5	0.012	undescribed protein	-1.19658
HORVU5Hr1G021370.1	336	0.042	undescribed protein	-1.45248
HORVU4Hr1G076970.2	229.5	0.014	inter-alpha-trypsin inhibitor heavy chain-related	-1.70004
HORVU4Hr1G055220.1	46.5	1.7e-15	unknown function	-1.70285
HORVU6Hr1G048470.1	311	0.036	lipoxygenase 2	-1.78163
HORVU2Hr1G004230.5	131.5	4.1e-05	Acid phosphatase 1	-1.97716
HORVU7Hr1G088270.1	339	0.042	Acid phosphatase 1	-2.027
HORVU5Hr1G095580.1	194	0.0049	undescribed protein	-2.06708
HORVU7Hr1G027930.7	307	0.035	undescribed protein	-2.26002
HORVU4Hr1G040580.1	289.5	0.031	Cadmium tolerant 1	-2.34507
HORVU1Hr1G089510.1	348	0.046	Raffinose synthase family protein	-2.35216
HORVU5Hr1G046530.1	125	1.5e-05	undescribed protein	-2.5061
HORVU7Hr1G048710.4	243	0.017	Bidirectional sugar transporter N3	-2.67596
HORVU0Hr1G022700.2	270	0.024	unknown function	-2.74971
HORVU0Hr1G022690.1	310	0.036	UMP-CMP kinase 3	-2.76283
HORVU0Hr1G010900.1	198	0.006	Leucine-rich repeat receptor-like protein kinase family protein	-2.86656
HORVU2Hr1G040800.4	203	0.0071	Alkaline alpha-galactosidase seed imbibition protein	-2.93033
HORVU0Hr1G003480.1	186.5	0.0041	undescribed protein	-2.94666
HORVU2Hr1G040790.1	214	0.0092	Senescence-associated protein, putative	-2.95481
HORVU2Hr1G124960.3	327	0.04	Alcohol dehydrogenase	-3.0916
HORVU3Hr1G105200.1	220.5	0.011	WRKY DNA-binding protein 70	-3.10377
HORVU2Hr1G124170.1	241.5	0.017	undescribed protein	-3.20324
HORVU4Hr1G042780.1	286	0.031	undescribed protein	-3.3059
HORVU5Hr1G038440.8	205	0.0081	L-ascorbate oxidase	-4.59986
HORVU1Hr1G071380.1	277	0.027	undescribed protein	-4.60007
HORVU6Hr1G081170.1	362	0.049	polyamine oxidase 1	-4.74565
HORVU2Hr1G121270.1	266	0.023	Serine/threonine-protein kinase	-5.0132
HORVU1Hr1G027300.1	273.5	0.025	glutathione synthetase 2	-5.19072
HORVU2Hr1G004370.1	114	1e-05	undescribed protein	-5.27893
HORVU0Hr1G024690.1	222	0.011	Glutathione S-transferase family protein	-5.27989
HORVU6Hr1G024230.1	101.5	7.4e-06	PATATIN-like protein 5	-5.35626
HORVU5Hr1G015540.1	146.5	0.00021	Vacuolar membrane protease	-5.40767
HORVU3Hr1G040670.1	60.5	2.3e-09	Carbonic anhydrase	-6.84611
HORVU7Hr1G053500.1	46.5	1.7e-15	GDSL esterase/lipase	-8.06128

## Sheet: CD
Control/Dehydration	Rank_Combined	Pvalue_Combined	Barlex description	logFC edgeR
HORVU0Hr1G034740.1	6	1e-05	NAD(P)H-quinone oxidoreductase subunit K, chloroplastic	5.76652
HORVU4Hr1G057580.1	11.5	0.00012	50S ribosomal protein L23-B, chloroplastic	5.16048
HORVU2Hr1G011070.4	19.5	0.0048	ribonuclease 1	5.04772
HORVU4Hr1G015930.1	33	0.048	ribonuclease 3	5.02491
HORVU6Hr1G000810.9	11.5	0.00012	Ribonuclease T2 family protein	3.93691
HORVU6Hr1G001100.1	27.5	0.025	undescribed protein	3.5853
HORVU6Hr1G001060.1	25	0.018	Heavy metal transport/detoxification superfamily protein	3.5853
HORVU6Hr1G000830.1	30	0.043	Chaperone DnaJ-domain superfamily protein	3.31785
HORVU6Hr1G000930.1	17	0.0046	glucan endo-1,3-beta-glucosidase-like protein 3	3.17464
HORVU6Hr1G000800.1	36	0.05	undescribed protein	3.16493
HORVU1Hr1G093660.11	6	1e-05	Glucan endo-1,3-beta-glucosidase GI	2.60914
HORVU1Hr1G093560.1	11.5	0.00012	Glutathione S-transferase family protein	2.38774
HORVU1Hr1G093780.2	8.5	2e-05	0	2.3245
HORVU7Hr1G034340.20	25	0.018	receptor kinase 2	2.14788
HORVU7Hr1G030160.4	15	0.00085	Abscisic acid receptor PYR1	2.04862
HORVU4Hr1G013300.1	15	0.00085	undescribed protein	1.76285
HORVU4Hr1G055220.1	33	0.048	High affinity cationic amino acid transporter 1	-1.25964
HORVU3Hr1G073150.1	27.5	0.025	Mitochondrial transcription termination factor family protein	-1.29576
HORVU2Hr1G044440.1	25	0.018	Fusarium graminearum chromosome 2, complete genome	-1.381
HORVU3Hr1G117390.1	19.5	0.0048	undescribed protein	-1.57858
HORVU5Hr1G118720.1	15	0.00085	thionin 2.2	-2.06311
HORVU5Hr1G125330.1	19.5	0.0048	thionin 2.2	-3.30673
HORVU2Hr1G004370.1	8.5	2e-05	undescribed protein	-3.39795
HORVU2Hr1G030240.2	33	0.048	thionin 2.2	-4.78673
HORVU0Hr1G032810.1	1.5	8.3e-08	thionin 2.2	-5.02516
HORVU3Hr1G021580.1	22.5	0.0092	Macaca fascicularis brain cDNA clone: QflA-19312, similar to human similar to rRNA intron-encoded homing endonuclease(LOC391446), mRNA, RefSeq: XM_372959.1	-5.04064
HORVU5Hr1G077680.1	33	0.048	50S ribosomal protein L9	-5.22477
HORVU6Hr1G024230.1	3	1.7e-07	Bidirectional sugar transporter N3	-5.39773
HORVU6Hr1G093020.2	4	5.2e-06	UMP-CMP kinase 3	-6.86991

## Sheet: MDM
Mites/Dehydration and mites	Rank_Combined	Pvalue_Combined	Barlex description	logFC edgeR
HORVU0Hr1G031390.1	5	6.2e-06	0	6.66991
HORVU6Hr1G083980.1	9	0.00047	Organic cation/carnitine transporter 3	5.68937
HORVU1Hr1G083210.1	19	0.014	germin-like protein 9	5.40829
HORVU5Hr1G123620.1	16	0.0068	Non-specific lipid-transfer protein 2	5.25526
HORVU6Hr1G084070.5	28	0.043	LLA-115	4.18931
HORVU2Hr1G039930.1	24.5	0.036	organic cation/carnitine transporter 2	4.05696
HORVU2Hr1G062270.1	16	0.0068	Peroxidase superfamily protein	3.93769
HORVU3Hr1G085760.5	30	0.044	0	3.91778
HORVU3Hr1G087170.1	19	0.014	fatty acid amide hydrolase	3.29212
HORVU7Hr1G079710.1	13	0.0038	Gamma-glutamyl phosphate reductase	2.57535
HORVU5Hr1G021770.1	13	0.0038	Histone superfamily protein	2.40931
HORVU7Hr1G030160.4	22.5	0.026	0	2.33119
HORVU4Hr1G018160.2	2	2.1e-08	sterol C4-methyl oxidase 1-2	2.03635
HORVU4Hr1G018150.3	9	0.00047	undescribed protein	1.85258
HORVU4Hr1G087230.2	29	0.044	Abscisic acid receptor PYR1	1.23285
HORVU4Hr1G085050.1	9	0.00047	purple acid phosphatase 27	1.08895
HORVU7Hr1G010680.3	5	6.2e-06	Ectonucleoside triphosphate diphosphohydrolase 5	1.07486
HORVU2Hr1G044340.1	31	0.047	undescribed protein	-1.49532
HORVU4Hr1G055220.1	21	0.022	Leucine aminopeptidase 1	-1.59777
HORVU2Hr1G040790.1	26	0.038	Macaca fascicularis brain cDNA clone: QflA-19312, similar to human similar to rRNA intron-encoded homing endonuclease(LOC391446), mRNA, RefSeq: XM_372959.1	-2.61903
HORVU0Hr1G003480.1	24.5	0.036	Dehydrin DHN4	-2.66763
HORVU0Hr1G009420.1	9	0.00047	Dehydrin DHN3	-4.4117
HORVU3Hr1G105200.1	3	3.1e-06	Acid phosphatase 1	-5.13925
HORVU2Hr1G121270.1	27	0.042	Bidirectional sugar transporter N3	-5.24183
HORVU6Hr1G024230.1	13	0.0038	undescribed protein	-5.61578
HORVU7Hr1G053500.1	1	5.3e-09	undescribed protein	-8.88554

## Sheet: DDM
Dehydration/Dehydration and mites	Rank_Combined	Pvalue_Combined	Barlex description	logFC edgeR
HORVU2Hr1G013940.3	14.5	1.3e-07	Jasmonate-induced protein, putative, expressed	7.19702
HORVU0Hr1G031390.1	39.5	6.3e-06	0	6.71091
HORVU2Hr1G013980.3	11.5	8.1e-08	Jasmonate-induced protein, putative	6.38611
HORVU7Hr1G117880.1	53	1.8e-05	Carbonic anhydrase	6.26734
HORVU6Hr1G000510.1	25	1.1e-06	lipoxygenase 2	6.19112
HORVU3Hr1G069600.1	16.5	1.4e-07	Calcium binding EF-hand protein	6.18882
HORVU1Hr1G004150.1	3	3.5e-10	Chymotrypsin inhibitor	6.07061
HORVU5Hr1G125330.1	22.5	9.5e-07	Fusarium graminearum chromosome 2, complete genome	6.0573
HORVU2Hr1G003630.1	41.5	6.5e-06	Cytochrome P450 71D7	6.05565
HORVU2Hr1G014020.10	14.5	1.3e-07	Jasmonate-induced protein	5.78087
HORVU7Hr1G116080.9	58.5	2.5e-05	Vacuolar membrane protease	5.72227
HORVU1Hr1G063950.1	95	0.0095	undescribed protein	5.71063
HORVU1Hr1G060510.1	90.5	0.0083	undescribed protein	5.67875
HORVU1Hr1G083210.1	98.5	0.012	Non-specific lipid-transfer protein 2	5.42705
HORVU6Hr1G093020.2	147	0.046	50S ribosomal protein L9	5.38363
HORVU4Hr1G074420.1	74	0.0023	Mutator protein	5.29866
HORVU1Hr1G012000.2	3	3.5e-10	undescribed protein	5.29311
HORVU5Hr1G106640.1	56	2.2e-05	rRNA N-glycosidase	5.23889
HORVU1Hr1G011990.2	6	4.1e-08	Chymotrypsin inhibitor	5.2375
HORVU2Hr1G126660.1	21	8e-07	PATATIN-like protein 4	5.09436
HORVU1Hr1G004160.2	3	3.5e-10	undescribed protein	4.98403
HORVU2Hr1G114230.1	50	1.7e-05	23 kDa jasmonate-induced protein	4.98053
HORVU7Hr1G006320.4	33.5	2.7e-06	lipoxygenase 2	4.94681
HORVU2Hr1G114220.3	32	2.3e-06	Jasmonate induced protein	4.9077
HORVU7Hr1G091080.1	24	1e-06	Serine/threonine-protein kinase	4.83772
HORVU1Hr1G012070.1	11.5	8.1e-08	undescribed protein	4.83016
HORVU6Hr1G083980.1	71	0.0022	Dehydrin DHN4	4.77472
HORVU1Hr1G005250.4	64	3.5e-05	undescribed protein	4.76631
HORVU5Hr1G065380.2	74	0.0023	WRKY family transcription factor	4.65594
HORVU3Hr1G117440.1	16.5	1.4e-07	23 kDa jasmonate-induced protein	4.57387
HORVU3Hr1G117450.4	30	1.8e-06	Jasmonate induced protein	4.45926
HORVU1Hr1G058390.1	93.5	0.0087	undescribed protein	4.32786
HORVU1Hr1G000450.1	53	1.8e-05	Jasmonate induced protein	4.27225
HORVU1Hr1G060530.4	81	0.0048	Pyrimidine-specific ribonucleoside hydrolase RihA	4.2707
HORVU4Hr1G071300.1	69	0.0015	LL-diaminopimelate aminotransferase	4.10139
HORVU1Hr1G000440.1	27.5	1.2e-06	23 kDa jasmonate-induced protein	4.04598
HORVU1Hr1G000350.7	47	1.3e-05	Jasmonate induced protein	4.0393
HORVU0Hr1G017230.2	22.5	9.5e-07	ribonuclease 1	4.03802
HORVU3Hr1G117400.2	35	3.2e-06	Jasmonate induced protein	4.03319
HORVU0Hr1G007470.2	36	3.2e-06	Jasmonate induced protein	4.03319
HORVU7Hr1G006350.1	67.5	5.8e-05	lipoxygenase 2	4.02811
HORVU0Hr1G032810.1	124.5	0.032	NAD(P)H-quinone oxidoreductase subunit K, chloroplastic	3.96654
HORVU2Hr1G000530.1	77.5	0.004	FAD-binding Berberine family protein	3.88871
HORVU2Hr1G013950.1	83.5	0.0057	Jasmonate-induced protein, putative, expressed	3.88598
HORVU3Hr1G000170.2	96	0.01	Chromosome 3B, genomic scaffold, cultivar Chinese Spring	3.86873
HORVU1Hr1G000330.1	97	0.011	23 kDa jasmonate-induced protein	3.76889
HORVU2Hr1G108790.1	45	1.1e-05	UDP-Glycosyltransferase superfamily protein	3.74688
HORVU6Hr1G061420.1	64	3.5e-05	Cytochrome b5	3.68186
HORVU5Hr1G046390.2	104	0.014	WRKY DNA-binding protein 70	3.51282
HORVU6Hr1G081930.1	85.5	0.0058	ribonuclease 1	3.37056
HORVU2Hr1G108820.3	71	0.0022	UDP-Glycosyltransferase superfamily protein	3.35363
HORVU3Hr1G085760.5	140	0.04	Gamma-glutamyl phosphate reductase	3.29414
HORVU6Hr1G081950.3	43	8.4e-06	ribonuclease 1	3.27426
HORVU6Hr1G081940.1	88	0.0075	undescribed protein	3.2244
HORVU1Hr1G005230.2	130	0.036	undescribed protein	3.11734
HORVU0Hr1G000810.2	79	0.0048	Phospholipase A1-II 7	3.11281
HORVU6Hr1G012090.1	135.5	0.039	terpene synthase 14	3.01584
HORVU3Hr1G004140.1	38	5e-06	Bowman-Birk type trypsin inhibitor	2.96765
HORVU1Hr1G089540.1	107	0.017	Chalcone synthase 2	2.93413
HORVU5Hr1G089190.1	124.5	0.032	RNA-binding protein 1	2.92955
HORVU3Hr1G003670.2	109	0.019	undescribed protein	2.86211
HORVU1Hr1G089620.1	101	0.013	O-methyltransferase 1	2.86051
HORVU2Hr1G046050.9	118	0.027	nodulin MtN21 /EamA-like transporter family protein	2.83969
HORVU7Hr1G011950.1	123	0.031	undescribed protein	2.83339
HORVU6Hr1G090280.3	85.5	0.0058	undescribed protein	2.76571
HORVU1Hr1G065620.6	114	0.022	Phospholipase A1-II 7	2.7525
HORVU4Hr1G028240.1	138	0.04	zinc-finger protein 2	2.67751
HORVU4Hr1G066230.1	3	3.5e-10	allene oxide synthase	2.67722
HORVU2Hr1G115980.2	83.5	0.0057	lipoxygenase 1	2.66192
HORVU1Hr1G002090.11	87	0.006	arginine decarboxylase 1	2.64534
HORVU6Hr1G008820.1	101	0.013	undescribed protein	2.59291
HORVU2Hr1G053660.1	90.5	0.0083	Senescence-associated protein	2.57786
HORVU6Hr1G000030.3	7.5	5.7e-08	thionin 2.1	2.53673
HORVU0Hr1G014750.1	11.5	8.1e-08	thionin 2.1	2.53673
HORVU3Hr1G003600.1	120	0.029	Chromosome 3B, genomic scaffold, cultivar Chinese Spring	2.53593
HORVU3Hr1G110330.1	7.5	5.7e-08	Phospholipase A1-II 6	2.52778
HORVU6Hr1G008720.3	103	0.014	Cathepsin B-like cysteine proteinase 5	2.48169
HORVU3Hr1G110320.1	150	0.05	Phospholipase A1-II 6	2.45517
HORVU7Hr1G003840.2	146	0.046	unknown function	2.44408
HORVU2Hr1G079180.1	27.5	1.2e-06	unknown function	2.4338
HORVU2Hr1G066000.9	60	2.9e-05	basic helix-loop-helix (bHLH) DNA-binding superfamily protein	2.40642
HORVU4Hr1G066270.1	56	2.2e-05	allene oxide synthase	2.26914
HORVU6Hr1G029540.1	149	0.049	Uncharacterised conserved protein UCP015417, vWA	2.23639
HORVU7Hr1G001030.5	148	0.048	inter-alpha-trypsin inhibitor heavy chain-related	2.23345
HORVU5Hr1G001180.3	11.5	8.1e-08	lipoxygenase 2	2.1991
HORVU1Hr1G065150.1	81	0.0048	undescribed protein	2.18423
HORVU1Hr1G089520.1	122	0.03	O-methyltransferase family protein	2.14223
HORVU3Hr1G073150.1	108	0.018	Glucan endo-1,3-beta-glucosidase GI	2.13249
HORVU1Hr1G018350.1	116	0.023	undescribed protein	2.11224
HORVU7Hr1G079380.2	113	0.021	Alcohol dehydrogenase	2.10585
HORVU1Hr1G065670.1	105	0.015	undescribed protein	2.02876
HORVU3Hr1G003980.3	143	0.043	Bowman-Birk type trypsin inhibitor	1.95866
HORVU1Hr1G063380.1	61.5	3.4e-05	alpha/beta-Hydrolases superfamily protein	1.95848
HORVU1Hr1G014450.1	31	1.9e-06	undescribed protein	1.94918
HORVU6Hr1G000800.1	144.5	0.043	undescribed protein	1.93267
HORVU5Hr1G114940.1	37	4.5e-06	undescribed protein	1.84068
HORVU4Hr1G085050.1	9	7.1e-08	purple acid phosphatase 27	1.78779
HORVU1Hr1G014460.2	53	1.8e-05	undescribed protein	1.77513
HORVU0Hr1G014730.1	45	1.1e-05	undescribed protein	1.77241
HORVU7Hr1G119060.1	112	0.021	GDSL esterase/lipase	1.77238
HORVU4Hr1G087230.2	20	7.1e-07	Ectonucleoside triphosphate diphosphohydrolase 5	1.75437
HORVU4Hr1G002650.2	26	1.2e-06	Pathogenesis-related thaumatin superfamily protein	1.73248
HORVU7Hr1G118000.1	115	0.022	Chromosome 3B, genomic scaffold, cultivar Chinese Spring	1.71823
HORVU0Hr1G005300.1	98.5	0.012	2-oxoglutarate (2OG) and Fe(II)-dependent oxygenase superfamily protein	1.67456
HORVU6Hr1G005250.1	126	0.034	allene oxide synthase	1.62272
HORVU2Hr1G042370.1	111	0.02	cellulose-synthase like D2	1.61949
HORVU2Hr1G115960.1	51	1.8e-05	lipoxygenase 1	1.6059
HORVU7Hr1G085420.2	45	1.1e-05	undescribed protein	1.60474
HORVU6Hr1G000770.1	39.5	6.3e-06	undescribed protein	1.56028
HORVU7Hr1G085480.9	41.5	6.5e-06	undescribed protein	1.5576
HORVU4Hr1G087580.1	90.5	0.0083	Chromosome 3B, genomic scaffold, cultivar Chinese Spring	1.50419
HORVU3Hr1G113620.1	18.5	5.9e-07	Wound-induced protein	1.40394
HORVU6Hr1G081000.3	101	0.013	allene oxide cyclase 4	1.3224
HORVU3Hr1G013890.1	135.5	0.039	Cytochrome P450 superfamily protein	1.30112
HORVU3Hr1G013900.1	137	0.04	Cytochrome P450 superfamily protein	1.30112
HORVU7Hr1G010680.3	77.5	0.004	Acid phosphatase 1	1.24928
HORVU7Hr1G010690.3	33.5	2.7e-06	Acid phosphatase 1	1.20221
HORVU3Hr1G097950.2	128	0.035	Glutathione S-transferase family protein	1.18107
HORVU1Hr1G052430.6	18.5	5.9e-07	Chitinase family protein	1.10232
HORVU3Hr1G035310.1	142	0.042	undescribed protein	-1.98445
HORVU3Hr1G082710.1	132.5	0.038	Nuclear matrix protein	-5.42049
HORVU3Hr1G040670.1	106	0.015	undescribed protein	-5.94196
HORVU7Hr1G053500.1	3	3.5e-10	undescribed protein	-8.81118

## Sheet: DM
Dehydration/Mites	Rank_Combined	Pvalue_Combined	Barlex description	logFC edgeR
HORVU6Hr1G093020.2	30.5	3.2e-05	50S ribosomal protein L9	6.27194
HORVU1Hr1G063950.1	49.5	0.012	undescribed protein	5.9695
HORVU1Hr1G060510.1	52	0.013	undescribed protein	5.71494
HORVU0Hr1G008970.1	30.5	3.2e-05	Mitochondrial processing peptidase beta subunit family protein	5.66177
HORVU6Hr1G024230.1	54	0.013	Macaca fascicularis brain cDNA clone: QflA-19312, similar to human similar to rRNA intron-encoded homing endonuclease(LOC391446), mRNA, RefSeq: XM_372959.1	5.65633
HORVU7Hr1G022160.1	73	0.027	undescribed protein	5.30651
HORVU6Hr1G016160.2	38	0.0075	D.melanogaster polytene	5.29646
HORVU6Hr1G000510.1	28.5	2.9e-05	lipoxygenase 2	5.20523
HORVU3Hr1G069600.1	26.5	2.3e-05	Calcium binding EF-hand protein	5.1459
HORVU1Hr1G004150.1	10	9.4e-07	Chymotrypsin inhibitor	4.97359
HORVU7Hr1G091080.1	3	1.2e-07	Serine/threonine-protein kinase	4.97029
HORVU2Hr1G013980.3	33.5	0.00016	Jasmonate-induced protein, putative	4.83638
HORVU5Hr1G125330.1	43	0.01	Fusarium graminearum chromosome 2, complete genome	4.703
HORVU0Hr1G032810.1	13	1.7e-06	NAD(P)H-quinone oxidoreductase subunit K, chloroplastic	4.47637
HORVU1Hr1G012000.2	6	2.5e-07	undescribed protein	4.40644
HORVU2Hr1G014020.10	39	0.0087	Jasmonate-induced protein	4.36064
HORVU1Hr1G011990.2	13	1.7e-06	Chymotrypsin inhibitor	4.36022
HORVU2Hr1G114220.3	28.5	2.9e-05	Jasmonate induced protein	4.24205
HORVU5Hr1G106640.1	47.5	0.011	rRNA N-glycosidase	4.22035
HORVU7Hr1G006320.4	18.5	8.9e-06	lipoxygenase 2	4.21895
HORVU1Hr1G004160.2	3	1.2e-07	undescribed protein	4.12884
HORVU1Hr1G012070.1	17	7.8e-06	undescribed protein	4.00078
HORVU3Hr1G012470.1	73	0.027	undescribed protein	3.99358
HORVU7Hr1G098320.3	59.5	0.017	xyloglucan endotransglucosylase/hydrolase 25	3.86919
HORVU2Hr1G126660.1	21	1.2e-05	PATATIN-like protein 4	3.86762
HORVU1Hr1G058390.1	79	0.031	undescribed protein	3.85924
HORVU5Hr1G065380.2	55	0.015	WRKY family transcription factor	3.84274
HORVU1Hr1G005250.4	66	0.02	undescribed protein	3.83867
HORVU2Hr1G114230.1	84	0.033	23 kDa jasmonate-induced protein	3.8207
HORVU7Hr1G006350.1	37	0.0065	lipoxygenase 2	3.73087
HORVU1Hr1G060530.4	46	0.011	Pyrimidine-specific ribonucleoside hydrolase RihA	3.67144
HORVU2Hr1G013950.1	81.5	0.032	Jasmonate-induced protein, putative, expressed	3.63174
HORVU3Hr1G117450.4	26.5	2.3e-05	Jasmonate induced protein	3.58513
HORVU3Hr1G109180.1	88	0.036	Calcium-binding protein CML38	3.44797
HORVU0Hr1G017230.2	23	1.8e-05	ribonuclease 1	3.37468
HORVU3Hr1G117440.1	24.5	2.2e-05	23 kDa jasmonate-induced protein	3.3499
HORVU2Hr1G044340.1	3	1.2e-07	Peroxidase superfamily protein	3.31498
HORVU4Hr1G071300.1	62	0.017	LL-diaminopimelate aminotransferase	3.24359
HORVU2Hr1G108820.3	63	0.018	UDP-Glycosyltransferase superfamily protein	3.20539
HORVU3Hr1G117400.2	40	0.0087	Jasmonate induced protein	3.19075
HORVU0Hr1G007470.2	41	0.0092	Jasmonate induced protein	3.19075
HORVU3Hr1G105200.1	70	0.024	0	3.19011
HORVU1Hr1G000440.1	95	0.042	23 kDa jasmonate-induced protein	3.08694
HORVU2Hr1G108790.1	71	0.025	UDP-Glycosyltransferase superfamily protein	3.04777
HORVU3Hr1G000170.2	100.5	0.043	Chromosome 3B, genomic scaffold, cultivar Chinese Spring	2.95775
HORVU6Hr1G061420.1	67	0.022	Cytochrome b5	2.94587
HORVU1Hr1G000350.7	110	0.047	Jasmonate induced protein	2.85769
HORVU6Hr1G081930.1	36	0.0054	ribonuclease 1	2.82663
HORVU5Hr1G046390.2	99	0.043	WRKY DNA-binding protein 70	2.8166
HORVU6Hr1G081950.3	49.5	0.012	ribonuclease 1	2.64179
HORVU3Hr1G073150.1	1	6e-08	Glucan endo-1,3-beta-glucosidase GI	2.62316
HORVU2Hr1G046050.9	105	0.045	nodulin MtN21 /EamA-like transporter family protein	2.62273
HORVU7Hr1G011950.1	89.5	0.037	undescribed protein	2.53934
HORVU6Hr1G081940.1	59.5	0.017	undescribed protein	2.43204
HORVU4Hr1G028240.1	102.5	0.044	zinc-finger protein 2	2.42597
HORVU3Hr1G003670.2	106	0.045	undescribed protein	2.32172
HORVU1Hr1G014450.1	43	0.01	undescribed protein	2.31774
HORVU0Hr1G000810.2	102.5	0.044	Phospholipase A1-II 7	2.27734
HORVU5Hr1G041660.5	45	0.011	protein kinase family protein	2.27203
HORVU5Hr1G089190.1	111.5	0.048	RNA-binding protein 1	2.25835
HORVU6Hr1G000030.3	107.5	0.046	thionin 2.1	2.2295
HORVU0Hr1G014750.1	109	0.047	thionin 2.1	2.2295
HORVU7Hr1G001030.5	73	0.027	inter-alpha-trypsin inhibitor heavy chain-related	2.15403
HORVU3Hr1G105190.4	93.5	0.041	Glucan endo-1,3-beta-glucosidase GI	2.15266
HORVU1Hr1G014460.2	98	0.043	undescribed protein	2.06095
HORVU6Hr1G008720.3	92	0.039	Cathepsin B-like cysteine proteinase 5	2.05368
HORVU0Hr1G005300.1	64.5	0.019	2-oxoglutarate (2OG) and Fe(II)-dependent oxygenase superfamily protein	1.93978
HORVU1Hr1G065670.1	59.5	0.017	undescribed protein	1.93374
HORVU3Hr1G105290.1	93.5	0.041	Glucan endo-1,3-beta-glucosidase GI	1.89634
HORVU7Hr1G086130.1	113.5	0.049	undescribed protein	1.87412
HORVU1Hr1G063380.1	86.5	0.035	alpha/beta-Hydrolases superfamily protein	1.79573
HORVU7Hr1G109750.7	79	0.031	Eukaryotic aspartyl protease family protein	1.77383
HORVU2Hr1G053660.1	97	0.043	Senescence-associated protein	1.77273
HORVU2Hr1G024300.1	96	0.042	Peroxidase superfamily protein	1.76842
HORVU4Hr1G066230.1	115	0.049	allene oxide synthase	1.7567
HORVU4Hr1G002650.2	10	9.4e-07	Pathogenesis-related thaumatin superfamily protein	1.74478
HORVU3Hr1G110330.1	79	0.031	Phospholipase A1-II 6	1.71696
HORVU5Hr1G019820.1	111.5	0.048	ATP-dependent zinc metalloprotease FtsH 2	1.70832
HORVU7Hr1G085420.2	8	8.4e-07	undescribed protein	1.59926
HORVU1Hr1G014500.3	91	0.038	undescribed protein	1.52625
HORVU3Hr1G093100.1	75	0.03	Bifunctional inhibitor/lipid-transfer protein/seed storage 2S albumin superfamily protein	1.44431
HORVU3Hr1G105420.2	59.5	0.017	Glucan endo-1,3-beta-glucosidase GI	1.40442
HORVU7Hr1G085480.9	20	1.2e-05	undescribed protein	1.37323
HORVU3Hr1G113620.1	33.5	0.00016	Wound-induced protein	1.31922
HORVU3Hr1G105300.1	10	9.4e-07	Glucan endo-1,3-beta-glucosidase GV	1.28967
HORVU3Hr1G113120.2	52	0.013	Wound-induced protein	1.15722
HORVU1Hr1G052430.6	18.5	8.9e-06	Chitinase family protein	1.15426
HORVU3Hr1G044710.2	104	0.044	0	1.09446
HORVU3Hr1G117590.2	13	1.7e-06	23 kDa jasmonate-induced protein	1.0912
HORVU3Hr1G117610.1	24.5	2.2e-05	23 kDa jasmonate-induced protein	1.07753
HORVU2Hr1G043900.1	84	0.033	Xylanase inhibitor protein 1	1.04076
HORVU3Hr1G117640.1	22	1.6e-05	23 kDa jasmonate-induced protein	1.03933
HORVU2Hr1G020280.1	68	0.023	undescribed protein	-1.95407
HORVU7Hr1G079710.1	33.5	0.00016	undescribed protein	-2.54618
HORVU1Hr1G067700.2	107.5	0.046	undescribed protein	-2.70615
HORVU2Hr1G018890.2	76.5	0.03	Histidine--tRNA ligase	-2.96259
HORVU2Hr1G062270.1	89.5	0.037	0	-3.65358
HORVU1Hr1G085670.1	56	0.016	0	-5.22637
HORVU2Hr1G051420.1	84	0.033	30S ribosomal protein S3, chloroplastic	-5.53175
HORVU6Hr1G037280.1	81.5	0.032	30S ribosomal protein S3, chloroplastic	-5.53176
HORVU0Hr1G010900.1	76.5	0.03	undescribed protein	-5.63018
HORVU3Hr1G053800.1	64.5	0.019	ATP-dependent Clp protease proteolytic subunit	-5.94102

## Sheet: Legend
Supplementary Data Sheet 1. Differential expressed genes (DEGs) for the different pairwise combinations obtained in the RNA-seq 2G platform using a meta-analysis of the results from five selected methods (PoissonSeq, edgeR, DESeq2, EBSeq and NOISeq). C, control; D, dehydration; M, mites; DM, dehydration and mites.
