# Supplementary material for: Dehydration Stress Contributes to the Enhancement of Plant Defense Response and Mite Performance on Barley
Source: Front Plant Sci. 2018 Apr 6;9:458. doi: 10.3389/fpls.2018.00458 (PMC5898276; doi:10.3389/fpls.2018.00458)
Supplement: Supplementary file 3 [file Data_Sheet_2.xlsx]

## Sheet: DEGs
Only mites	Barlex description	Only mites and dehydration	Barlex description	Only dehydration	Barlex description	Mites and dehidration and mites	Barlex description	Mites and dehydration	Barlex description	Mites and dehydration and dehydration	Barlex description	Mites, mites and dehydration and dehydration	Barlex description
HORVU0Hr1G008970.1	Mitochondrial processing peptidase beta subunit family protein	HORVU2Hr1G013940.3	Jasmonate-induced protein, putative, expressed	HORVU4Hr1G057580.1	undescribed protein	HORVU2Hr1G114220.3	Jasmonate induced protein	HORVU3Hr1G073150.1	Glucan endo-1,3-beta-glucosidase GI	HORVU5Hr1G125330.1	Fusarium graminearum chromosome 2, complete genome	HORVU0Hr1G034740.1	50S ribosomal protein L23-B, chloroplastic
HORVU2Hr1G040900.1	NADPH--cytochrome P450 reductase 2	HORVU0Hr1G031390.1	0	HORVU2Hr1G011070.4	Heavy metal transport/detoxification superfamily protein	HORVU1Hr1G012000.2	undescribed protein	HORVU3Hr1G117390.1	Glutathione S-transferase family protein	HORVU7Hr1G030160.4	Bidirectional sugar transporter N3	HORVU6Hr1G000810.9	thionin 2.2
HORVU0Hr1G009420.1	germin-like protein 9	HORVU7Hr1G117880.1	Carbonic anhydrase	HORVU4Hr1G015930.1	receptor kinase 2	HORVU2Hr1G014020.10	Jasmonate-induced protein			HORVU7Hr1G034340.20	UMP-CMP kinase 3	HORVU6Hr1G001100.1	thionin 2.2
HORVU7Hr1G022160.1	undescribed protein	HORVU1Hr1G000450.1	Jasmonate induced protein	HORVU4Hr1G013300.1	0	HORVU1Hr1G004150.1	Chymotrypsin inhibitor			HORVU4Hr1G055220.1	Abscisic acid receptor PYR1	HORVU6Hr1G001060.1	thionin 2.2
HORVU1Hr1G067070.3	Early light-induced protein 1, chloroplastic	HORVU6Hr1G083980.1	Dehydrin DHN4	HORVU2Hr1G044440.1	glucan endo-1,3-beta-glucosidase-like protein 3	HORVU1Hr1G004160.2	undescribed protein			HORVU2Hr1G004370.1	undescribed protein	HORVU6Hr1G000930.1	undescribed protein
HORVU4Hr1G035670.1	undescribed protein	HORVU7Hr1G116080.9	Vacuolar membrane protease	HORVU5Hr1G118720.1	Mitochondrial transcription termination factor family protein	HORVU2Hr1G013980.3	Jasmonate-induced protein, putative			HORVU6Hr1G024230.1	Macaca fascicularis brain cDNA clone: QflA-19312, similar to human similar to rRNA intron-encoded homing endonuclease(LOC391446), mRNA, RefSeq: XM_372959.1	HORVU6Hr1G000830.1	thionin 2.2
HORVU0Hr1G036400.1	BnaA04g06350D protein	HORVU7Hr1G053520.1	Senescence-associated protein, putative	HORVU2Hr1G030240.2	Chaperone DnaJ-domain superfamily protein	HORVU1Hr1G000440.1	23 kDa jasmonate-induced protein					HORVU6Hr1G000800.1	undescribed protein
HORVU0Hr1G005300.1	2-oxoglutarate (2OG) and Fe(II)-dependent oxygenase superfamily protein	HORVU1Hr1G083210.1	Non-specific lipid-transfer protein 2	HORVU0Hr1G032810.1	NAD(P)H-quinone oxidoreductase subunit K, chloroplastic	HORVU6Hr1G000030.3	thionin 2.1					HORVU1Hr1G093560.1	ribonuclease 1
HORVU3Hr1G117630.1	Jasmonate induced protein	HORVU2Hr1G016090.1	undescribed protein	HORVU3Hr1G021580.1	undescribed protein	HORVU0Hr1G014750.1	thionin 2.1					HORVU1Hr1G093660.11	ribonuclease 3
HORVU7Hr1G021970.1	undescribed protein	HORVU0Hr1G031930.1	Early light-induced protein 1, chloroplastic	HORVU5Hr1G077680.1	High affinity cationic amino acid transporter 1	HORVU1Hr1G011990.2	Chymotrypsin inhibitor					HORVU1Hr1G093780.2	Ribonuclease T2 family protein
HORVU1Hr1G065490.1	0	HORVU1Hr1G000470.3	Jasmonate induced protein	HORVU6Hr1G093020.2	50S ribosomal protein L9	HORVU1Hr1G012070.1	undescribed protein
HORVU1Hr1G048660.1	undescribed protein	HORVU6Hr1G000700.1	undescribed protein			HORVU3Hr1G117450.4	Jasmonate induced protein
HORVU3Hr1G087170.1	Histone superfamily protein	HORVU2Hr1G003630.1	Cytochrome P450 71D7			HORVU6Hr1G000510.1	lipoxygenase 2
HORVU2Hr1G062270.1	0	HORVU3Hr1G085760.5	Gamma-glutamyl phosphate reductase			HORVU3Hr1G117400.2	Jasmonate induced protein
HORVU5Hr1G123620.1	Leucine aminopeptidase 1	HORVU6Hr1G084070.5	Dehydrin DHN3			HORVU0Hr1G007470.2	Jasmonate induced protein
		HORVU2Hr1G115360.1	undescribed protein			HORVU1Hr1G000330.1	23 kDa jasmonate-induced protein
		HORVU6Hr1G012090.1	terpene synthase 14			HORVU1Hr1G000350.7	Jasmonate induced protein
		HORVU5Hr1G106090.1	tryptophan synthase alpha chain			HORVU2Hr1G114230.1	23 kDa jasmonate-induced protein
		HORVU4Hr1G018180.1	sterol C4-methyl oxidase 1-2			HORVU1Hr1G026990.3	Senescence-associated protein, putative
		HORVU2Hr1G088660.8	Caleosin-related family protein			HORVU3Hr1G000170.2	Chromosome 3B, genomic scaffold, cultivar Chinese Spring
		HORVU2Hr1G118030.1	undescribed protein			HORVU0Hr1G014730.1	undescribed protein
		HORVU1Hr1G008360.2	laccase 7			HORVU2Hr1G013950.1	Jasmonate-induced protein, putative, expressed
		HORVU6Hr1G013700.1	GDSL esterase/lipase			HORVU1Hr1G024550.1	AP-4 complex subunit sigma
		HORVU6Hr1G090280.3	undescribed protein			HORVU3Hr1G069600.1	Calcium binding EF-hand protein
		HORVU6Hr1G000720.1	thionin 2.2			HORVU3Hr1G117440.1	23 kDa jasmonate-induced protein
		HORVU2Hr1G103150.1	Pectinesterase inhibitor domain containing protein			HORVU7Hr1G091080.1	Serine/threonine-protein kinase
		HORVU3Hr1G004140.1	Bowman-Birk type trypsin inhibitor			HORVU6Hr1G000960.2	thionin 2.1
		HORVU2Hr1G042240.1	cellulose-synthase like D2			HORVU2Hr1G079180.1	unknown function
		HORVU1Hr1G089540.1	Chalcone synthase 2			HORVU6Hr1G000770.1	undescribed protein
		HORVU5Hr1G103340.1	undescribed protein			HORVU6Hr1G061420.1	Cytochrome b5
		HORVU2Hr1G108790.1	UDP-Glycosyltransferase superfamily protein			HORVU0Hr1G014720.1	Leaf-specific thionin
		HORVU4Hr1G087430.1	rRNA N-glycosidase			HORVU6Hr1G039840.1	thionin 2.1
		HORVU1Hr1G005250.4	undescribed protein			HORVU0Hr1G038040.1	thionin 2.1
		HORVU3Hr1G110320.1	Phospholipase A1-II 6			HORVU1Hr1G089700.1	O-methyltransferase 1
		HORVU2Hr1G066090.2	Transcription factor bHLH35			HORVU7Hr1G011950.1	undescribed protein
		HORVU2Hr1G126660.1	PATATIN-like protein 4			HORVU1Hr1G065620.6	Phospholipase A1-II 7
		HORVU5Hr1G046390.2	WRKY DNA-binding protein 70			HORVU2Hr1G088640.2	Caleosin-related family protein
		HORVU1Hr1G021140.1	Glutathione S-transferase family protein			HORVU0Hr1G014740.1	undescribed protein
		HORVU1Hr1G089620.1	O-methyltransferase 1			HORVU5Hr1G065380.2	WRKY family transcription factor
		HORVU1Hr1G018370.1	undescribed protein			HORVU2Hr1G115980.2	lipoxygenase 1
		HORVU2Hr1G039930.1	LLA-115			HORVU0Hr1G000810.2	Phospholipase A1-II 7
		HORVU3Hr1G003480.1	Chromosome 3B, genomic scaffold, cultivar Chinese Spring			HORVU6Hr1G081930.1	ribonuclease 1
		HORVU4Hr1G087310.2	0			HORVU1Hr1G002090.11	arginine decarboxylase 1
		HORVU1Hr1G089520.1	O-methyltransferase family protein			HORVU2Hr1G066100.1	basic helix-loop-helix (bHLH) DNA-binding superfamily protein
		HORVU7Hr1G006320.4	lipoxygenase 2			HORVU6Hr1G081940.1	undescribed protein
		HORVU2Hr1G108820.3	UDP-Glycosyltransferase superfamily protein			HORVU1Hr1G014460.2	undescribed protein
		HORVU2Hr1G002440.16	laccase 7			HORVU0Hr1G017230.2	ribonuclease 1
		HORVU6Hr1G000340.1	ORF I			HORVU4Hr1G071300.1	LL-diaminopimelate aminotransferase
		HORVU1Hr1G060530.4	Pyrimidine-specific ribonucleoside hydrolase RihA			HORVU3Hr1G110330.1	Phospholipase A1-II 6
		HORVU5Hr1G084710.2	Cytochrome P450 superfamily protein			HORVU2Hr1G046050.9	nodulin MtN21 /EamA-like transporter family protein
		HORVU6Hr1G018670.1	Proline-rich protein, putative, expressed			HORVU6Hr1G081950.3	ribonuclease 1
		HORVU6Hr1G042250.1	undescribed protein			HORVU1Hr1G014450.1	undescribed protein
		HORVU3Hr1G003980.3	Bowman-Birk type trypsin inhibitor			HORVU4Hr1G066230.1	allene oxide synthase
		HORVU5Hr1G110780.1	0			HORVU5Hr1G106640.1	rRNA N-glycosidase
		HORVU7Hr1G113030.4	PATATIN-like protein 5			HORVU6Hr1G008820.1	undescribed protein
		HORVU6Hr1G082360.1	17.6 kDa class II heat shock protein			HORVU5Hr1G001180.3	lipoxygenase 2
		HORVU7Hr1G030690.1	unknown function			HORVU5Hr1G062290.6	Protein TIFY 3B
		HORVU7Hr1G029370.2	undescribed protein			HORVU6Hr1G008720.3	Cathepsin B-like cysteine proteinase 5
		HORVU2Hr1G122580.1	Blue copper protein			HORVU1Hr1G065150.1	undescribed protein
		HORVU2Hr1G082740.7	Voltage-gated potassium channel subunit beta-2			HORVU5Hr1G114940.1	undescribed protein
		HORVU4Hr1G057260.1	undescribed protein			HORVU7Hr1G119060.1	GDSL esterase/lipase
		HORVU2Hr1G115960.1	lipoxygenase 1			HORVU7Hr1G001030.5	inter-alpha-trypsin inhibitor heavy chain-related
		HORVU1Hr1G083150.1	undescribed protein			HORVU1Hr1G093670.1	ribonuclease 1
		HORVU2Hr1G121360.1	Photosystem II protein D1			HORVU1Hr1G065670.1	undescribed protein
		HORVU1Hr1G065640.1	undescribed protein			HORVU3Hr1G013900.1	Cytochrome P450 superfamily protein
		HORVU4Hr1G057270.1	undescribed protein			HORVU3Hr1G013890.1	Cytochrome P450 superfamily protein
		HORVU2Hr1G027480.5	Cytochrome P450 superfamily protein			HORVU4Hr1G066270.1	allene oxide synthase
		HORVU7Hr1G087250.2	L-ascorbate oxidase			HORVU1Hr1G065660.1	undescribed protein
		HORVU1Hr1G058390.1	undescribed protein			HORVU4Hr1G002650.2	Pathogenesis-related thaumatin superfamily protein
		HORVU2Hr1G073680.3	Bifunctional inhibitor/lipid-transfer protein/seed storage 2S albumin superfamily protein			HORVU4Hr1G087230.2	Ectonucleoside triphosphate diphosphohydrolase 5
		HORVU1Hr1G088840.2	Phospholipase A1-II 7			HORVU6Hr1G014600.2	Bowman-Birk type trypsin inhibitor
		HORVU5Hr1G080090.4	serine carboxypeptidase-like 17			HORVU3Hr1G113120.2	Wound-induced protein
		HORVU3Hr1G003670.2	undescribed protein			HORVU4Hr1G085050.1	purple acid phosphatase 27
		HORVU7Hr1G090410.1	polyamine oxidase 1			HORVU7Hr1G085480.9	undescribed protein
		HORVU1Hr1G018350.1	undescribed protein			HORVU7Hr1G085420.2	undescribed protein
		HORVU3Hr1G068630.1	Proteasome subunit alpha type-2			HORVU7Hr1G010680.3	Acid phosphatase 1
		HORVU3Hr1G000150.2	Chromosome 3B, genomic scaffold, cultivar Chinese Spring			HORVU3Hr1G113620.1	Wound-induced protein
		HORVU3Hr1G032370.4	Isoflavone reductase-like protein			HORVU7Hr1G010690.3	Acid phosphatase 1
		HORVU3Hr1G000180.3	Chromosome 3B, genomic scaffold, cultivar Chinese Spring			HORVU4Hr1G076970.2	Cyanate hydratase
		HORVU2Hr1G000530.1	FAD-binding Berberine family protein			HORVU3Hr1G040670.1	undescribed protein
		HORVU4Hr1G018160.2	undescribed protein			HORVU0Hr1G024690.1	50S ribosomal protein L23-A, chloroplastic
		HORVU1Hr1G060510.1	undescribed protein			HORVU0Hr1G010900.1	undescribed protein
		HORVU7Hr1G100580.1	undescribed protein
		HORVU3Hr1G041480.3	undescribed protein
		HORVU3Hr1G000160.6	Chromosome 3B, genomic scaffold, cultivar Chinese Spring
		HORVU1Hr1G037850.3	undescribed protein
		HORVU3Hr1G003600.1	Chromosome 3B, genomic scaffold, cultivar Chinese Spring
		HORVU3Hr1G003590.1	undescribed protein
		HORVU1Hr1G085720.6	undescribed protein
		HORVU4Hr1G087580.1	Chromosome 3B, genomic scaffold, cultivar Chinese Spring
		HORVU4Hr1G028240.1	zinc-finger protein 2
		HORVU2Hr1G066000.9	basic helix-loop-helix (bHLH) DNA-binding superfamily protein
		HORVU6Hr1G012170.1	terpene synthase 14
		HORVU5Hr1G077810.4	beta glucosidase 11
		HORVU1Hr1G065630.1	undescribed protein
		HORVU3Hr1G015640.4	alkenal reductase
		HORVU4Hr1G083170.1	zinc finger protein 2
		HORVU3Hr1G110570.1	undescribed protein
		HORVU7Hr1G100570.3	glutathione synthetase 2
		HORVU7Hr1G038570.1	Leucine-rich repeat receptor-like protein kinase family protein
		HORVU7Hr1G079380.2	Alcohol dehydrogenase
		HORVU7Hr1G003840.2	unknown function
		HORVU4Hr1G022950.11	vacuolar sorting receptor homolog 1
		HORVU1Hr1G005230.2	undescribed protein
		HORVU5Hr1G021770.1	undescribed protein
		HORVU4Hr1G064030.1	Ribosomal protein L7Ae/L30e/S12e/Gadd45 family protein
		HORVU4Hr1G018150.3	sterol C4-methyl oxidase 1-2
		HORVU7Hr1G083270.2	WRKY DNA-binding protein 70
		HORVU6Hr1G029540.1	Uncharacterised conserved protein UCP015417, vWA
		HORVU3Hr1G052490.1	5'-methylthioadenosine/S-adenosylhomocysteine nucleosidase
		HORVU2Hr1G042370.1	cellulose-synthase like D2
		HORVU4Hr1G056500.1	2-oxoglutarate (2OG) and Fe(II)-dependent oxygenase superfamily protein
		HORVU1Hr1G093620.1	Ribonuclease T2 family protein
		HORVU1Hr1G063380.1	alpha/beta-Hydrolases superfamily protein
		HORVU6Hr1G094040.1	undescribed protein
		HORVU5Hr1G098030.2	undescribed protein
		HORVU6Hr1G081000.3	allene oxide cyclase 4
		HORVU2Hr1G045200.1	Glutathione S-transferase family protein
		HORVU3Hr1G111620.1	undescribed protein
		HORVU3Hr1G052510.1	5'-methylthioadenosine/S-adenosylhomocysteine nucleosidase
		HORVU3Hr1G001950.1	undescribed protein
		HORVU0Hr1G003130.1	0
		HORVU5Hr1G072950.1	undescribed protein
		HORVU2Hr1G102110.1	Bifunctional inhibitor/lipid-transfer protein/seed storage 2S albumin superfamily protein
		HORVU6Hr1G005250.1	allene oxide synthase
		HORVU1Hr1G081490.1	Ubiquitin domain-containing protein
		HORVU3Hr1G108100.2	carotenoid cleavage dioxygenase 1
		HORVU2Hr1G002600.1	Inosine-5'-monophosphate dehydrogenase
		HORVU6Hr1G061840.1	undescribed protein
		HORVU5Hr1G062100.1	undescribed protein
		HORVU2Hr1G002590.1	undescribed protein
		HORVU3Hr1G105150.1	undescribed protein
		HORVU7Hr1G108570.1	Glutathione S-transferase family protein
		HORVU5Hr1G050120.1	undescribed protein
		HORVU0Hr1G028230.1	Methylobacterium aquaticum DNA, complete genome, strain: MA-22A
		HORVU5Hr1G062090.1	Aldehyde dehydrogenase family 7 member A1
		HORVU4Hr1G065440.16	Cytochrome P450 superfamily protein
		HORVU7Hr1G020580.4	Cadmium tolerant 1
		HORVU3Hr1G111600.3	Pathogenesis-related protein
		HORVU6Hr1G094070.1	undescribed protein
		HORVU2Hr1G076630.1	undescribed protein
		HORVU2Hr1G079840.1	Lipase/lipooxygenase, PLAT/LH2 family protein
		HORVU3Hr1G090170.2	tropinone reductase
		HORVU1Hr1G067870.2	Cysteine proteinase inhibitor
		HORVU3Hr1G110580.1	undescribed protein
		HORVU7Hr1G020500.1	undescribed protein
		HORVU5Hr1G010130.2	undescribed protein
		HORVU5Hr1G064800.1	Cell wall-associated hydrolase
		HORVU1Hr1G017570.5	Aspartic protease 3
		HORVU3Hr1G097950.2	Glutathione S-transferase family protein
		HORVU1Hr1G026710.1	undescribed protein
		HORVU3Hr1G009360.8	Non-specific lipid-transfer protein 4.1
		HORVU3Hr1G004790.1	Photosystem II protein D1
		HORVU5Hr1G036750.1	undescribed protein
		HORVU5Hr1G042390.1	unknown function
		HORVU5Hr1G093310.11	basic helix-loop-helix (bHLH) DNA-binding superfamily protein
		HORVU5Hr1G085680.1	SAUR-like auxin-responsive protein family
		HORVU3Hr1G085440.1	0
		HORVU4Hr1G023260.4	BTB/POZ domain-containing protein
		HORVU5Hr1G012240.3	Glucan 1,3-beta-glucosidase
		HORVU5Hr1G021370.1	undescribed protein
		HORVU6Hr1G048470.1	undescribed protein
		HORVU2Hr1G004230.5	12-oxophytodienoate reductase 2
		HORVU7Hr1G088270.1	undescribed protein
		HORVU5Hr1G095580.1	Cathepsin B-like cysteine proteinase
		HORVU7Hr1G027930.7	Raffinose synthase family protein
		HORVU4Hr1G040580.1	undescribed protein
		HORVU1Hr1G089510.1	Transcription factor RADIALIS
		HORVU5Hr1G046530.1	sulfate transporter 4;2
		HORVU7Hr1G048710.4	Alkaline alpha-galactosidase seed imbibition protein
		HORVU0Hr1G022700.2	undescribed protein
		HORVU0Hr1G022690.1	Senescence-associated protein DIN1
		HORVU2Hr1G040800.4	Solute carrier family 22 member 3
		HORVU0Hr1G003480.1	Organic cation/carnitine transporter 3
		HORVU2Hr1G040790.1	organic cation/carnitine transporter 2
		HORVU2Hr1G124960.3	Peroxidase superfamily protein
		HORVU3Hr1G105200.1	0
		HORVU2Hr1G124170.1	undescribed protein
		HORVU4Hr1G042780.1	0
		HORVU5Hr1G038440.8	E3 ubiquitin-protein ligase
		HORVU1Hr1G071380.1	unknown function
		HORVU6Hr1G081170.1	undescribed protein
		HORVU2Hr1G121270.1	fatty acid amide hydrolase
		HORVU1Hr1G027300.1	Senescence-associated protein, putative
		HORVU5Hr1G015540.1	undescribed protein
		HORVU7Hr1G053500.1	undescribed protein

## Sheet: GO terms
		Dehydration and mites specific DEGs
	GO.ID	Term	Annotated	Significant	Expected	classicFisher
1	GO:0044710	single-organism metabolic process	3207	33	14.59	2.2e-07
2	GO:0055114	oxidation-reduction process	1986	22	9.03	2.8e-05
3	GO:0002682	regulation of immune system process	3	2	0.01	6.1e-05
4	GO:0002831	regulation of response to biotic stimulu...	3	2	0.01	6.1e-05
5	GO:0009627	systemic acquired resistance	3	2	0.01	6.1e-05
6	GO:0009814	defense response, incompatible interacti...	3	2	0.01	6.1e-05
7	GO:0010112	regulation of systemic acquired resistan...	3	2	0.01	6.1e-05
8	GO:0032101	regulation of response to external stimu...	3	2	0.01	6.1e-05
9	GO:0043900	regulation of multi-organism process	3	2	0.01	6.1e-05
10	GO:0045087	innate immune response	3	2	0.01	6.1e-05
11	GO:0045088	regulation of innate immune response	3	2	0.01	6.1e-05
12	GO:0050776	regulation of immune response	3	2	0.01	6.1e-05
13	GO:0044699	single-organism process	4385	34	19.95	0.00012
14	GO:0031347	regulation of defense response	6	2	0.03	0.0003
15	GO:0043207	response to external biotic stimulus	10	2	0.05	0.00089
16	GO:0051707	response to other organism	10	2	0.05	0.00089
17	GO:0080134	regulation of response to stress	10	2	0.05	0.00089
18	GO:0098542	defense response to other organism	10	2	0.05	0.00089
19	GO:0002376	immune system process	13	2	0.06	0.00154
20	GO:0006955	immune response	13	2	0.06	0.00154
21	GO:0009605	response to external stimulus	18	2	0.08	0.00297
22	GO:0001101	response to acid chemical	20	2	0.09	0.00366
23	GO:0009415	response to water	20	2	0.09	0.00366
24	GO:0009772	photosynthetic electron transport in pho...	24	2	0.11	0.00526
25	GO:0006629	lipid metabolic process	493	7	2.24	0.00674
26	GO:0048583	regulation of response to stimulus	29	2	0.13	0.00763
27	GO:0009607	response to biotic stimulus	30	2	0.14	0.00815
28	GO:0010035	response to inorganic substance	31	2	0.14	0.00869
29	GO:1901700	response to oxygen-containing compound	31	2	0.14	0.00869
30	GO:0009628	response to abiotic stimulus	37	2	0.17	0.01223
31	GO:0030243	cellulose metabolic process	39	2	0.18	0.01352
32	GO:0030244	cellulose biosynthetic process	39	2	0.18	0.01352
33	GO:0006750	glutathione biosynthetic process	3	1	0.01	0.01359
34	GO:0019184	nonribosomal peptide biosynthetic proces...	5	1	0.02	0.02254
35	GO:0051273	beta-glucan metabolic process	52	2	0.24	0.02331
36	GO:0051274	beta-glucan biosynthetic process	52	2	0.24	0.02331
37	GO:0006560	proline metabolic process	6	1	0.03	0.02699
38	GO:0006561	proline biosynthetic process	6	1	0.03	0.02699
39	GO:0006749	glutathione metabolic process	6	1	0.03	0.02699
40	GO:0006952	defense response	143	3	0.65	0.0272
41	GO:0009767	photosynthetic electron transport chain	57	2	0.26	0.02765
42	GO:0009250	glucan biosynthetic process	60	2	0.27	0.0304
43	GO:0000271	polysaccharide biosynthetic process	68	2	0.31	0.03824
44	GO:0033692	cellular polysaccharide biosynthetic pro...	68	2	0.31	0.03824
45	GO:0006730	one-carbon metabolic process	9	1	0.04	0.04021
46	GO:0042398	cellular modified amino acid biosyntheti...	13	1	0.06	0.05757
47	GO:0019684	photosynthesis, light reaction	87	2	0.4	0.05948
		Mites and Dehydration and mites shared DEGs
	GO.ID	Term	Annotated	Significant	Expected	classicFisher
1	GO:0006952	defense response	143	7	0.31	1.6e-08
2	GO:0006950	response to stress	694	9	1.5	8.8e-06
3	GO:0009617	response to bacterium	5	2	0.01	4.5e-05
4	GO:0042742	defense response to bacterium	5	2	0.01	4.5e-05
5	GO:0009620	response to fungus	7	2	0.02	9.3e-05
6	GO:0050832	defense response to fungus	7	2	0.02	9.3e-05
7	GO:0043207	response to external biotic stimulus	10	2	0.02	0.0002
8	GO:0051707	response to other organism	10	2	0.02	0.0002
9	GO:0098542	defense response to other organism	10	2	0.02	0.0002
10	GO:0050896	response to stimulus	1171	9	2.52	0.00052
11	GO:0009605	response to external stimulus	18	2	0.04	0.00067
12	GO:0009607	response to biotic stimulus	30	2	0.06	0.00187
13	GO:0009611	response to wounding	30	2	0.06	0.00187
14	GO:0006527	arginine catabolic process	4	1	0.01	0.00859
15	GO:0009065	glutamine family amino acid catabolic pr...	4	1	0.01	0.00859
		Dehydration, mites and Dehydration and mites shared DEGs
	GO.ID	Term	Annotated	Significant	Expected	classicFisher
1	GO:0006952	defense response	143	4	0.06	8.1e-08
2	GO:0006950	response to stress	694	4	0.28	4.5e-05
3	GO:0050896	response to stimulus	1171	4	0.47	0.00035

## Sheet: Legend
Supplementary Data Sheet 2. Complete list of specific or shared DEGs after the different treatments and enriched GO terms for each category.
