# Supplementary material for: Dehydration Stress Contributes to the Enhancement of Plant Defense Response and Mite Performance on Barley
Source: Front Plant Sci. 2018 Apr 6;9:458. doi: 10.3389/fpls.2018.00458 (PMC5898276; doi:10.3389/fpls.2018.00458)
Supplement: Supplementary file 4 [file Data_Sheet_3.xlsx]

## Sheet: Clusters
Gene ID	Barlex description			GO.ID	Term	Annotated	Significant	Expected	classicFisher
HORVU2Hr1G024300.1	Peroxidase superfamily protein		1	GO:0006979	response to oxidative stress	258	2	0.1	0.0041
HORVU3Hr1G117590.2	23 kDa jasmonate-induced protein
HORVU3Hr1G117610.1	23 kDa jasmonate-induced protein
HORVU3Hr1G012470.1	undescribed protein
HORVU5Hr1G041660.5	protein kinase family protein
HORVU3Hr1G105300.1	Glucan endo-1,3-beta-glucosidase GV
HORVU2Hr1G044340.1	Peroxidase superfamily protein
HORVU3Hr1G117640.1	23 kDa jasmonate-induced protein
HORVU3Hr1G109180.1	Calcium-binding protein CML38
HORVU3Hr1G105200.1	0
HORVU7Hr1G098320.3	xyloglucan endotransglucosylase/hydrolase 25
HORVU1Hr1G052430.6	Chitinase family protein			GO.ID	Term	Annotated	Significant	Expected	classicFisher
HORVU7Hr1G109750.7	Eukaryotic aspartyl protease family protein		1	GO:0005975	carbohydrate metabolic process	784	6	0.63	9.9e-06
HORVU1Hr1G060510.1	undescribed protein
HORVU1Hr1G063950.1	undescribed protein
HORVU6Hr1G014600.2	Bowman-Birk type trypsin inhibitor
HORVU3Hr1G108100.2	carotenoid cleavage dioxygenase 1
HORVU5Hr1G019820.1	ATP-dependent zinc metalloprotease FtsH 2
HORVU7Hr1G085420.2	undescribed protein
HORVU4Hr1G002650.2	Pathogenesis-related thaumatin superfamily protein
HORVU7Hr1G091080.1	Serine/threonine-protein kinase
HORVU2Hr1G043900.1	Xylanase inhibitor protein 1
HORVU0Hr1G005300.1	2-oxoglutarate (2OG) and Fe(II)-dependent oxygenase superfamily protein
HORVU7Hr1G086130.1	undescribed protein
HORVU1Hr1G014450.1	undescribed protein
HORVU1Hr1G014460.2	undescribed protein
HORVU3Hr1G013900.1	Cytochrome P450 superfamily protein
HORVU3Hr1G013890.1	Cytochrome P450 superfamily protein
HORVU3Hr1G117630.1	Jasmonate induced protein
HORVU1Hr1G014500.3	undescribed protein
HORVU7Hr1G022160.1	undescribed protein
HORVU3Hr1G105290.1	Glucan endo-1,3-beta-glucosidase GI
HORVU3Hr1G073150.1	Glucan endo-1,3-beta-glucosidase GI
HORVU3Hr1G093100.1	Bifunctional inhibitor/lipid-transfer protein/seed storage 2S albumin superfamily protein
HORVU3Hr1G105420.2	Glucan endo-1,3-beta-glucosidase GI
HORVU6Hr1G016160.2	D.melanogaster polytene
HORVU3Hr1G105190.4	Glucan endo-1,3-beta-glucosidase GI
HORVU0Hr1G008970.1	Mitochondrial processing peptidase beta subunit family protein
HORVU0Hr1G036400.1	BnaA04g06350D protein
HORVU2Hr1G040900.1	NADPH--cytochrome P450 reductase 2
HORVU1Hr1G026990.3	Senescence-associated protein, putative
HORVU7Hr1G021970.1	undescribed protein
HORVU2Hr1G053660.1	Senescence-associated protein			GO.ID	Term	Annotated	Significant	Expected	classicFisher
HORVU7Hr1G118000.1	Chromosome 3B, genomic scaffold, cultivar Chinese Spring		1	GO:0006952	defense response	143	14	0.88	1.5e-13
HORVU2Hr1G118030.1	undescribed protein		2	GO:0006950	response to stress	694	18	4.26	1.4e-07
HORVU5Hr1G064800.1	Cell wall-associated hydrolase		3	GO:0043207	response to external biotic stimulus	10	4	0.06	2.7e-07
HORVU7Hr1G006350.1	lipoxygenase 2		4	GO:0051707	response to other organism	10	4	0.06	2.7e-07
HORVU1Hr1G060530.4	Pyrimidine-specific ribonucleoside hydrolase RihA		5	GO:0098542	defense response to other organism	10	4	0.06	2.7e-07
HORVU1Hr1G058390.1	undescribed protein		6	GO:0044710	single-organism metabolic process	3207	40	19.71	6.4e-07
HORVU3Hr1G113120.2	Wound-induced protein		7	GO:0009605	response to external stimulus	18	4	0.11	3.8e-06
HORVU2Hr1G088640.2	Caleosin-related family protein		8	GO:0009607	response to biotic stimulus	30	4	0.18	3.2e-05
HORVU1Hr1G008360.2	laccase 7		9	GO:0002682	regulation of immune system process	3	2	0.02	0.00011
HORVU6Hr1G000930.1	undescribed protein		10	GO:0002831	regulation of response to biotic stimulu...	3	2	0.02	0.00011
HORVU3Hr1G001950.1	undescribed protein		11	GO:0009627	systemic acquired resistance	3	2	0.02	0.00011
HORVU1Hr1G088840.2	Phospholipase A1-II 7		12	GO:0009814	defense response, incompatible interacti...	3	2	0.02	0.00011
HORVU3Hr1G000160.6	Chromosome 3B, genomic scaffold, cultivar Chinese Spring		13	GO:0010112	regulation of systemic acquired resistan...	3	2	0.02	0.00011
HORVU3Hr1G090170.2	tropinone reductase		14	GO:0032101	regulation of response to external stimu...	3	2	0.02	0.00011
HORVU6Hr1G000030.3	thionin 2.1		15	GO:0043900	regulation of multi-organism process	3	2	0.02	0.00011
HORVU0Hr1G014750.1	thionin 2.1		16	GO:0045087	innate immune response	3	2	0.02	0.00011
HORVU1Hr1G089700.1	O-methyltransferase 1		17	GO:0045088	regulation of innate immune response	3	2	0.02	0.00011
HORVU1Hr1G089520.1	O-methyltransferase family protein		18	GO:0050776	regulation of immune response	3	2	0.02	0.00011
HORVU7Hr1G108570.1	Glutathione S-transferase family protein		19	GO:0050896	response to stimulus	1171	18	7.2	0.0002
HORVU7Hr1G011950.1	undescribed protein		20	GO:0009617	response to bacterium	5	2	0.03	0.00037
HORVU2Hr1G046050.9	nodulin MtN21 /EamA-like transporter family protein		21	GO:0042742	defense response to bacterium	5	2	0.03	0.00037
HORVU3Hr1G000180.3	Chromosome 3B, genomic scaffold, cultivar Chinese Spring		22	GO:0031347	regulation of defense response	6	2	0.04	0.00055
HORVU7Hr1G085480.9	undescribed protein		23	GO:0055114	oxidation-reduction process	1986	24	12.2	0.00058
HORVU2Hr1G013950.1	Jasmonate-induced protein, putative, expressed		24	GO:0009620	response to fungus	7	2	0.04	0.00077
HORVU1Hr1G085720.6	undescribed protein		25	GO:0050832	defense response to fungus	7	2	0.04	0.00077
HORVU1Hr1G065670.1	undescribed protein		26	GO:0006629	lipid metabolic process	493	10	3.03	0.00083
HORVU7Hr1G001030.5	inter-alpha-trypsin inhibitor heavy chain-related		27	GO:0044699	single-organism process	4385	40	26.94	0.00162
HORVU3Hr1G113620.1	Wound-induced protein		28	GO:0080134	regulation of response to stress	10	2	0.06	0.00162
HORVU2Hr1G108820.3	UDP-Glycosyltransferase superfamily protein		29	GO:0002376	immune system process	13	2	0.08	0.00278
HORVU1Hr1G063380.1	alpha/beta-Hydrolases superfamily protein		30	GO:0006955	immune response	13	2	0.08	0.00278
HORVU4Hr1G028240.1	zinc-finger protein 2		31	GO:1901605	alpha-amino acid metabolic process	112	4	0.69	0.00496
HORVU3Hr1G044710.2	0		32	GO:0001101	response to acid chemical	20	2	0.12	0.00659
HORVU1Hr1G005230.2	undescribed protein		33	GO:0009415	response to water	20	2	0.12	0.00659
HORVU3Hr1G097950.2	Glutathione S-transferase family protein		34	GO:0009772	photosynthetic electron transport in pho...	24	2	0.15	0.00942
HORVU6Hr1G008720.3	Cathepsin B-like cysteine proteinase 5		35	GO:0017148	negative regulation of translation	24	2	0.15	0.00942
HORVU7Hr1G083270.2	WRKY DNA-binding protein 70		36	GO:0032269	negative regulation of cellular protein ...	24	2	0.15	0.00942
HORVU2Hr1G066000.9	basic helix-loop-helix (bHLH) DNA-binding superfamily protein		37	GO:0034249	negative regulation of cellular amide me...	24	2	0.15	0.00942
HORVU4Hr1G057260.1	undescribed protein		38	GO:0051248	negative regulation of protein metabolic...	24	2	0.15	0.00942
HORVU4Hr1G057270.1	undescribed protein
HORVU2Hr1G042370.1	cellulose-synthase like D2
HORVU1Hr1G026710.1	undescribed protein
HORVU1Hr1G065620.6	Phospholipase A1-II 7
HORVU1Hr1G089620.1	O-methyltransferase 1
HORVU5Hr1G062100.1	undescribed protein
HORVU2Hr1G066100.1	basic helix-loop-helix (bHLH) DNA-binding superfamily protein
HORVU6Hr1G005250.1	allene oxide synthase
HORVU7Hr1G100580.1	undescribed protein
HORVU0Hr1G014730.1	undescribed protein
HORVU6Hr1G000830.1	thionin 2.2
HORVU6Hr1G000770.1	undescribed protein
HORVU5Hr1G062290.6	Protein TIFY 3B
HORVU7Hr1G020580.4	Cadmium tolerant 1
HORVU7Hr1G020500.1	undescribed protein
HORVU6Hr1G000960.2	thionin 2.1
HORVU6Hr1G039840.1	thionin 2.1
HORVU0Hr1G038040.1	thionin 2.1
HORVU0Hr1G014720.1	Leaf-specific thionin
HORVU2Hr1G002600.1	Inosine-5'-monophosphate dehydrogenase
HORVU5Hr1G080090.4	serine carboxypeptidase-like 17
HORVU4Hr1G022950.11	vacuolar sorting receptor homolog 1
HORVU5Hr1G062090.1	Aldehyde dehydrogenase family 7 member A1
HORVU6Hr1G001100.1	thionin 2.2
HORVU6Hr1G001060.1	thionin 2.2
HORVU3Hr1G032370.4	Isoflavone reductase-like protein
HORVU5Hr1G098030.2	undescribed protein
HORVU6Hr1G000810.9	thionin 2.2
HORVU5Hr1G036750.1	undescribed protein
HORVU5Hr1G106640.1	rRNA N-glycosidase
HORVU5Hr1G084710.2	Cytochrome P450 superfamily protein
HORVU2Hr1G000530.1	FAD-binding Berberine family protein
HORVU7Hr1G003840.2	unknown function
HORVU7Hr1G006320.4	lipoxygenase 2
HORVU5Hr1G089190.1	RNA-binding protein 1
HORVU1Hr1G005250.4	undescribed protein
HORVU6Hr1G029540.1	Uncharacterised conserved protein UCP015417, vWA
HORVU4Hr1G071300.1	LL-diaminopimelate aminotransferase
HORVU3Hr1G003600.1	Chromosome 3B, genomic scaffold, cultivar Chinese Spring
HORVU0Hr1G017230.2	ribonuclease 1
HORVU2Hr1G122580.1	Blue copper protein
HORVU3Hr1G003670.2	undescribed protein
HORVU5Hr1G046390.2	WRKY DNA-binding protein 70
HORVU2Hr1G108790.1	UDP-Glycosyltransferase superfamily protein
HORVU5Hr1G065380.2	WRKY family transcription factor
HORVU7Hr1G113030.4	PATATIN-like protein 5
HORVU6Hr1G061420.1	Cytochrome b5
HORVU6Hr1G008820.1	undescribed protein
HORVU1Hr1G012000.2	undescribed protein
HORVU1Hr1G011990.2	Chymotrypsin inhibitor
HORVU1Hr1G004160.2	undescribed protein
HORVU1Hr1G012070.1	undescribed protein
HORVU2Hr1G114220.3	Jasmonate induced protein
HORVU1Hr1G018350.1	undescribed protein
HORVU7Hr1G029370.2	undescribed protein
HORVU6Hr1G081950.3	ribonuclease 1
HORVU6Hr1G012170.1	terpene synthase 14
HORVU6Hr1G081930.1	ribonuclease 1
HORVU3Hr1G003590.1	undescribed protein
HORVU5Hr1G001180.3	lipoxygenase 2
HORVU7Hr1G038570.1	Leucine-rich repeat receptor-like protein kinase family protein
HORVU3Hr1G110330.1	Phospholipase A1-II 6
HORVU1Hr1G067870.2	Cysteine proteinase inhibitor
HORVU7Hr1G100570.3	glutathione synthetase 2
HORVU2Hr1G079180.1	unknown function
HORVU6Hr1G081000.3	allene oxide cyclase 4
HORVU1Hr1G065150.1	undescribed protein
HORVU1Hr1G000330.1	23 kDa jasmonate-induced protein
HORVU5Hr1G010130.2	undescribed protein
HORVU2Hr1G115980.2	lipoxygenase 1
HORVU4Hr1G066230.1	allene oxide synthase
HORVU6Hr1G012090.1	terpene synthase 14
HORVU1Hr1G000440.1	23 kDa jasmonate-induced protein
HORVU1Hr1G000450.1	Jasmonate induced protein
HORVU0Hr1G000810.2	Phospholipase A1-II 7
HORVU3Hr1G117400.2	Jasmonate induced protein
HORVU0Hr1G007470.2	Jasmonate induced protein
HORVU4Hr1G066270.1	allene oxide synthase
HORVU3Hr1G117450.4	Jasmonate induced protein
HORVU6Hr1G081940.1	undescribed protein
HORVU6Hr1G000510.1	lipoxygenase 2
HORVU3Hr1G000170.2	Chromosome 3B, genomic scaffold, cultivar Chinese Spring
HORVU1Hr1G000470.3	Jasmonate induced protein
HORVU1Hr1G004150.1	Chymotrypsin inhibitor
HORVU6Hr1G000700.1	undescribed protein
HORVU3Hr1G069600.1	Calcium binding EF-hand protein
HORVU7Hr1G116080.9	Vacuolar membrane protease
HORVU7Hr1G079380.2	Alcohol dehydrogenase
HORVU2Hr1G121360.1	Photosystem II protein D1
HORVU7Hr1G119060.1	GDSL esterase/lipase
HORVU3Hr1G111620.1	undescribed protein
HORVU2Hr1G016090.1	undescribed protein
HORVU4Hr1G087580.1	Chromosome 3B, genomic scaffold, cultivar Chinese Spring
HORVU2Hr1G045200.1	Glutathione S-transferase family protein
HORVU2Hr1G115360.1	undescribed protein
HORVU2Hr1G115960.1	lipoxygenase 1
HORVU3Hr1G000150.2	Chromosome 3B, genomic scaffold, cultivar Chinese Spring
HORVU6Hr1G000800.1	undescribed protein
HORVU6Hr1G042250.1	undescribed protein
HORVU4Hr1G085050.1	purple acid phosphatase 27
HORVU5Hr1G114940.1	undescribed protein
HORVU4Hr1G087310.2	0
HORVU2Hr1G126660.1	PATATIN-like protein 4
HORVU5Hr1G125330.1	Fusarium graminearum chromosome 2, complete genome
HORVU3Hr1G110320.1	Phospholipase A1-II 6
HORVU1Hr1G002090.11	arginine decarboxylase 1
HORVU2Hr1G066090.2	Transcription factor bHLH35
HORVU2Hr1G014020.10	Jasmonate-induced protein
HORVU2Hr1G042240.1	cellulose-synthase like D2
HORVU2Hr1G003630.1	Cytochrome P450 71D7
HORVU7Hr1G117880.1	Carbonic anhydrase
HORVU2Hr1G013980.3	Jasmonate-induced protein, putative
HORVU3Hr1G004140.1	Bowman-Birk type trypsin inhibitor
HORVU1Hr1G000350.7	Jasmonate induced protein
HORVU1Hr1G089540.1	Chalcone synthase 2
HORVU2Hr1G114230.1	23 kDa jasmonate-induced protein
HORVU5Hr1G106090.1	tryptophan synthase alpha chain
HORVU3Hr1G117440.1	23 kDa jasmonate-induced protein
HORVU3Hr1G110580.1	undescribed protein
HORVU3Hr1G015640.4	alkenal reductase
HORVU6Hr1G013700.1	GDSL esterase/lipase
HORVU4Hr1G056500.1	2-oxoglutarate (2OG) and Fe(II)-dependent oxygenase superfamily protein
HORVU3Hr1G052490.1	5'-methylthioadenosine/S-adenosylhomocysteine nucleosidase
HORVU7Hr1G030690.1	unknown function
HORVU7Hr1G053520.1	Senescence-associated protein, putative
HORVU2Hr1G082740.7	Voltage-gated potassium channel subunit beta-2
HORVU1Hr1G083150.1	undescribed protein
HORVU1Hr1G065640.1	undescribed protein
HORVU5Hr1G103340.1	undescribed protein
HORVU6Hr1G061840.1	undescribed protein
HORVU5Hr1G021770.1	undescribed protein
HORVU2Hr1G103150.1	Pectinesterase inhibitor domain containing protein
HORVU2Hr1G076630.1	undescribed protein
HORVU2Hr1G073680.3	Bifunctional inhibitor/lipid-transfer protein/seed storage 2S albumin superfamily protein
HORVU6Hr1G000340.1	ORF I
HORVU3Hr1G041480.3	undescribed protein
HORVU1Hr1G037850.3	undescribed protein
HORVU4Hr1G018160.2	undescribed protein
HORVU5Hr1G077810.4	beta glucosidase 11
HORVU4Hr1G018150.3	sterol C4-methyl oxidase 1-2
HORVU7Hr1G090410.1	polyamine oxidase 1
HORVU4Hr1G018180.1	sterol C4-methyl oxidase 1-2
HORVU5Hr1G072950.1	undescribed protein
HORVU6Hr1G000720.1	thionin 2.2
HORVU1Hr1G021140.1	Glutathione S-transferase family protein
HORVU1Hr1G017570.5	Aspartic protease 3
HORVU3Hr1G110570.1	undescribed protein
HORVU3Hr1G105150.1	undescribed protein
HORVU0Hr1G014740.1	undescribed protein
HORVU3Hr1G004790.1	Photosystem II protein D1
HORVU1Hr1G093670.1	ribonuclease 1
HORVU3Hr1G052510.1	5'-methylthioadenosine/S-adenosylhomocysteine nucleosidase
HORVU4Hr1G083170.1	zinc finger protein 2
HORVU2Hr1G079840.1	Lipase/lipooxygenase, PLAT/LH2 family protein
HORVU7Hr1G010680.3	Acid phosphatase 1
HORVU7Hr1G010690.3	Acid phosphatase 1
HORVU1Hr1G065660.1	undescribed protein
HORVU4Hr1G065440.16	Cytochrome P450 superfamily protein
HORVU1Hr1G018370.1	undescribed protein
HORVU0Hr1G031930.1	Early light-induced protein 1, chloroplastic
HORVU3Hr1G068630.1	Proteasome subunit alpha type-2
HORVU6Hr1G084070.5	Dehydrin DHN3
HORVU3Hr1G085760.5	Gamma-glutamyl phosphate reductase
HORVU6Hr1G083980.1	Dehydrin DHN4
HORVU0Hr1G031390.1	0
HORVU1Hr1G083210.1	Non-specific lipid-transfer protein 2
HORVU2Hr1G013940.3	Jasmonate-induced protein, putative, expressed
HORVU6Hr1G090280.3	undescribed protein
HORVU4Hr1G064030.1	Ribosomal protein L7Ae/L30e/S12e/Gadd45 family protein
HORVU3Hr1G003980.3	Bowman-Birk type trypsin inhibitor
HORVU4Hr1G087430.1	rRNA N-glycosidase
HORVU2Hr1G027480.5	Cytochrome P450 superfamily protein
HORVU4Hr1G087230.2	Ectonucleoside triphosphate diphosphohydrolase 5
HORVU7Hr1G087250.2	L-ascorbate oxidase
HORVU6Hr1G094070.1	undescribed protein
HORVU1Hr1G065630.1	undescribed protein
HORVU5Hr1G050120.1	undescribed protein
HORVU2Hr1G039930.1	LLA-115
HORVU6Hr1G018670.1	Proline-rich protein, putative, expressed
HORVU1Hr1G081490.1	Ubiquitin domain-containing protein
HORVU7Hr1G030160.4	Bidirectional sugar transporter N3
HORVU3Hr1G009360.8	Non-specific lipid-transfer protein 4.1
HORVU2Hr1G102110.1	Bifunctional inhibitor/lipid-transfer protein/seed storage 2S albumin superfamily protein
HORVU2Hr1G002440.16	laccase 7
HORVU0Hr1G003130.1	0
HORVU2Hr1G011070.4	Heavy metal transport/detoxification superfamily protein
HORVU0Hr1G034740.1	50S ribosomal protein L23-B, chloroplastic
HORVU6Hr1G094040.1	undescribed protein
HORVU7Hr1G034340.20	UMP-CMP kinase 3
HORVU4Hr1G013300.1	0
HORVU6Hr1G082360.1	17.6 kDa class II heat shock protein
HORVU2Hr1G088660.8	Caleosin-related family protein
HORVU3Hr1G003480.1	Chromosome 3B, genomic scaffold, cultivar Chinese Spring
HORVU2Hr1G002590.1	undescribed protein
HORVU1Hr1G093660.11	ribonuclease 3
HORVU1Hr1G093560.1	ribonuclease 1
HORVU1Hr1G093780.2	Ribonuclease T2 family protein
HORVU5Hr1G110780.1	0
HORVU0Hr1G028230.1	Methylobacterium aquaticum DNA, complete genome, strain: MA-22A
HORVU1Hr1G093620.1	Ribonuclease T2 family protein
HORVU1Hr1G024550.1	AP-4 complex subunit sigma
HORVU3Hr1G111600.3	Pathogenesis-related protein
HORVU3Hr1G117390.1	Glutathione S-transferase family protein
HORVU1Hr1G048660.1	undescribed protein
HORVU3Hr1G087170.1	Histone superfamily protein
HORVU2Hr1G062270.1	0
HORVU5Hr1G123620.1	Leucine aminopeptidase 1
HORVU5Hr1G118720.1	Mitochondrial transcription termination factor family protein
HORVU4Hr1G074420.1	Mutator protein
HORVU1Hr1G065490.1	0
HORVU0Hr1G024690.1	50S ribosomal protein L23-A, chloroplastic
HORVU6Hr1G081170.1	undescribed protein
HORVU5Hr1G021370.1	undescribed protein
HORVU6Hr1G048470.1	undescribed protein
HORVU3Hr1G040670.1	undescribed protein
HORVU4Hr1G040580.1	undescribed protein
HORVU4Hr1G023260.4	BTB/POZ domain-containing protein
HORVU2Hr1G004230.5	12-oxophytodienoate reductase 2
HORVU2Hr1G124170.1	undescribed protein
HORVU5Hr1G038440.8	E3 ubiquitin-protein ligase
HORVU5Hr1G042390.1	unknown function
HORVU4Hr1G042780.1	0
HORVU0Hr1G022690.1	Senescence-associated protein DIN1
HORVU1Hr1G071380.1	unknown function
HORVU7Hr1G027930.7	Raffinose synthase family protein
HORVU7Hr1G088270.1	undescribed protein
HORVU5Hr1G046530.1	sulfate transporter 4;2
HORVU0Hr1G022700.2	undescribed protein
HORVU1Hr1G089510.1	Transcription factor RADIALIS
HORVU7Hr1G048710.4	Alkaline alpha-galactosidase seed imbibition protein
HORVU2Hr1G030240.2	Chaperone DnaJ-domain superfamily protein
HORVU3Hr1G021580.1	undescribed protein
HORVU2Hr1G044440.1	glucan endo-1,3-beta-glucosidase-like protein 3
HORVU5Hr1G077680.1	High affinity cationic amino acid transporter 1
HORVU0Hr1G032810.1	NAD(P)H-quinone oxidoreductase subunit K, chloroplastic
HORVU6Hr1G093020.2	50S ribosomal protein L9
HORVU5Hr1G093310.11	basic helix-loop-helix (bHLH) DNA-binding superfamily protein
HORVU2Hr1G124960.3	Peroxidase superfamily protein
HORVU2Hr1G004370.1	undescribed protein
HORVU5Hr1G085680.1	SAUR-like auxin-responsive protein family
HORVU5Hr1G012240.3	Glucan 1,3-beta-glucosidase
HORVU5Hr1G015540.1	undescribed protein
HORVU3Hr1G085440.1	0
HORVU2Hr1G121270.1	fatty acid amide hydrolase
HORVU6Hr1G024230.1	Macaca fascicularis brain cDNA clone: QflA-19312, similar to human similar to rRNA intron-encoded homing endonuclease(LOC391446), mRNA, RefSeq: XM_372959.1
HORVU2Hr1G040800.4	Solute carrier family 22 member 3
HORVU2Hr1G040790.1	organic cation/carnitine transporter 2
HORVU4Hr1G055220.1	Abscisic acid receptor PYR1
HORVU0Hr1G003480.1	Organic cation/carnitine transporter 3
HORVU1Hr1G067070.3	Early light-induced protein 1, chloroplastic
HORVU7Hr1G053500.1	undescribed protein
HORVU0Hr1G009420.1	germin-like protein 9
HORVU4Hr1G035670.1	undescribed protein
HORVU2Hr1G051420.1	30S ribosomal protein S3, chloroplastic
HORVU6Hr1G037280.1	30S ribosomal protein S3, chloroplastic
HORVU0Hr1G010900.1	undescribed protein
HORVU4Hr1G076970.2	Cyanate hydratase
HORVU5Hr1G095580.1	Cathepsin B-like cysteine proteinase
HORVU1Hr1G027300.1	Senescence-associated protein, putative
HORVU3Hr1G082710.1	Nuclear matrix protein
HORVU7Hr1G079710.1	undescribed protein
HORVU2Hr1G020280.1	undescribed protein
HORVU4Hr1G015930.1	receptor kinase 2
HORVU3Hr1G035310.1	undescribed protein
HORVU2Hr1G018890.2	Histidine--tRNA ligase
HORVU3Hr1G053800.1	ATP-dependent Clp protease proteolytic subunit
HORVU4Hr1G057580.1	undescribed protein
HORVU1Hr1G067700.2	undescribed protein
HORVU1Hr1G085670.1	0

## Sheet: Legend
Supplementary Data Sheet 3. List of genes in the different clusters (different colours) obtained from the heatmap using DEGs. Enriched GO terms for each cluster are included.
