# Supplementary material for: Dehydration Stress Contributes to the Enhancement of Plant Defense Response and Mite Performance on Barley
Source: Front Plant Sci. 2018 Apr 6;9:458. doi: 10.3389/fpls.2018.00458 (PMC5898276; doi:10.3389/fpls.2018.00458)
Supplement: Supplementary file 5 [file Data_Sheet_4.xlsx]

## Sheet: Mites
12 elements included exclusively in "Barley":		10 common elements in "Arabidopsis" and "Barley":		6 common elements in "Tomato" and "Barley":		85 common elements in "Arabidopsis", "Tomato" and "Barley":
IPR000489	Pterin-binding_dom	IPR001010	Thionin	IPR000407	GDA1_CD39_NTPase	IPR000183	Orn/DAP/Arg_de-COase
IPR000877	Prot_inh_BBI	IPR001077	O_MeTrfase_2	IPR000819	Peptidase_M17_C	IPR000490	Glyco_hydro_17
IPR001014	Ribosomal_L23/L25_CS	IPR001153	Barwin_dom	IPR010028	Acid_phosphatase_pln	IPR000620	EamA_dom
IPR001574	Ribosome_inactivat_prot	IPR004265	Dirigent	IPR011356	Leucine_aapep/pepB	IPR000668	Peptidase_C1A_C
IPR011012	Longin-like_dom	IPR007736	Caleosin-related	IPR014403	APS1/VSP	IPR000864	Prot_inh_pot1
IPR012678	Ribosomal_L23/L15e_core_dom	IPR012967	Plant_MeTrfase_dimerisation	IPR033556	PLA	IPR000907	LipOase
IPR013025	Ribosomal_L25/23	IPR016461	O-MeTrfase_COMT			IPR001024	PLAT/LH2_dom
IPR016138	Ribosome_inactivat_prot_sub1	IPR018226	Barwin_CS			IPR001087	GDSL
IPR017988	Ribosome_inactivat_prot_CS	IPR019942	DapL_aminotrans			IPR001128	Cyt_P450
IPR019454	Lipoprot_YkyA-like	IPR033734	Jacalin-like_lectin_dom_plant			IPR001199	Cyt_B5-like_heme/steroid-bd
IPR022775	AP_mu_sigma_su					IPR001229	Jacalin-like_lectin_dom
IPR027363	M1Pi_N					IPR001246	LipOase_plant
						IPR001480	Bulb-type_lectin_dom
						IPR001568	RNase_T2-like
						IPR001929	Germin
						IPR001938	Thaumatin
						IPR001951	Histone_H4
						IPR002035	VWF_A
						IPR002048	EF_hand_dom
						IPR002401	Cyt_P450_E_grp-I
						IPR002912	ACT_dom
						IPR002921	Fungal_lipase-like
						IPR002985	Arg_decrbxlase
						IPR003657	WRKY_dom
						IPR004045	Glutathione_S-Trfase_N
						IPR004046	GST_C
						IPR004839	Aminotransferase_I/II
						IPR004843	Calcineurin-like_PHP_ApaH
						IPR005123	Oxoglu/Fe-dep_dioxygenase
						IPR005519	Acid_phosphat_B-like
						IPR006045	Cupin_1
						IPR008254	Flavodoxin/NO_synth
						IPR008963	Purple_acid_Pase-like_N
						IPR009006	Ala_racemase/Decarboxylase_C
						IPR009009	RlpA-like_DPBB
						IPR009072	Histone-fold
						IPR010399	Tify_dom
						IPR010987	Glutathione-S-Trfase_C-like
						IPR011051	RmlC_Cupin
						IPR011598	bHLH_dom
						IPR011991	WHTH_DNA-bd_dom
						IPR012336	Thioredoxin-like_fold
						IPR013128	Peptidase_C1A
						IPR013201	Prot_inhib_I29
						IPR013819	LipOase_C
						IPR013830	SGNH_hydro
						IPR014710	RmlC-like_jellyroll
						IPR015421	PyrdxlP-dep_Trfase_major_sub1
						IPR015422	PyrdxlP-dep_Trfase_sub2
						IPR015424	PyrdxlP-dep_Trfase
						IPR015660	MASH1/Ascl1a-like
						IPR015914	Purple_acid_Pase_N
						IPR017853	Glycoside_hydrolase_SF
						IPR017949	Thaumatin_CS
						IPR017972	Cyt_P450_CS
						IPR018188	RNase_T2_His_AS_1
						IPR018467	CCT_CS
						IPR018506	Cyt_B5_heme-BS
						IPR019809	Histone_H4_CS
						IPR020833	LipOase_Fe_BS
						IPR020834	LipOase_CS
						IPR022644	De-COase2_N
						IPR022657	De-COase2_CS
						IPR022796	Chloroa_b-bind
						IPR023214	HAD-like_dom
						IPR023329	Chlorophyll_a/b-bd_dom
						IPR025660	Pept_his_AS
						IPR025661	Pept_asp_AS
						IPR025733	Purple_acid_PPase_C_dom
						IPR026992	DIOX_N
						IPR027433	Lipoxygenase_domain_3
						IPR027443	IPNS-like
						IPR029039	Flavoprotein-like_dom
						IPR029052	Metallo-depent_PP-like
						IPR029058	AB_hydrolase
						IPR029063	SAM-dependent_MTases
						IPR029066	PLP-binding_barrel
						IPR030184	WAT1-related
						IPR032838	Vwaint_dom
						IPR033130	RNase_T2_His_AS_2
						IPR033697	Ribonuclease_T2_eukaryotic
						IPR034347	GST_Phi_C
						IPR034871	Allene_oxi_cyc/dirigent
						IPR035425	CENP-T/H4_C
						IPR035669	SGNH_plant_lipase_like

## Sheet: Mites and dehydration and mites
28 elements included exclusively in "DehydrationMites":		11 common elements in "Mites" and "DehydrationMites":		1 element included exclusively in "Mites":		30 common elements in "DehydrationMites" and "Arabidopsis":		88 common elements in "DehydrationMites", "Arabidopsis" and "Tomato":		9 common elements in "DehydrationMites" and "Tomato":		10 common elements in "Mites", "DehydrationMites" and "Arabidopsis":		74 common elements in "Mites", "DehydrationMites", "Arabidopsis" and "Tomato":		4 common elements in "Mites", "DehydrationMites" and "Tomato":		11 common elements in "Mites", "Arabidopsis" and "Tomato":		2 common elements in "Mites" and "Tomato":
IPR000010	Cystatin_dom	IPR000489	Pterin-binding_dom	IPR019454	Lipoprot_YkyA-like	IPR000167	Dehydrin	IPR000169	Pept_cys_AS	IPR001048	Asp/Glu/Uridylate_kinase	IPR001010	Thionin	IPR000183	Orn/DAP/Arg_de-COase	IPR000407	GDA1_CD39_NTPase	IPR000490	Glyco_hydro_17	IPR000819	Peptidase_M17_C
IPR000850	Adenylat/UMP-CMP_kin	IPR000877	Prot_inh_BBI			IPR000484	Photo_RC_L/M	IPR000210	BTB/POZ_dom	IPR001057	Glu/AcGlu_kinase	IPR001077	O_MeTrfase_2	IPR000620	EamA_dom	IPR010028	Acid_phosphatase_pln	IPR001929	Germin	IPR011356	Leucine_aapep/pepB
IPR000965	GPR_dom	IPR001014	Ribosomal_L23/L25_CS			IPR000845	Nucleoside_phosphorylase_d	IPR000528	Plant_LTP	IPR001547	Glyco_hydro_5	IPR001153	Barwin_dom	IPR000668	Peptidase_C1A_C	IPR014403	APS1/VSP	IPR001951	Histone_H4
IPR001353	Proteasome_sua/b	IPR001574	Ribosome_inactivat_prot			IPR001099	Chalcone/stilbene_synthase_N	IPR000644	CBS_dom	IPR001910	Inosine/uridine_hydrolase_dom	IPR004265	Dirigent	IPR000864	Prot_inh_pot1	IPR033556	PLA	IPR006045	Cupin_1
IPR004162	SINA-like	IPR011012	Longin-like_dom			IPR001148	Carbonic_anhydrase_a	IPR000823	Peroxidase_pln	IPR007484	Peptidase_M28	IPR007736	Caleosin-related	IPR000907	LipOase			IPR008254	Flavodoxin/NO_synth
IPR004887	Glutathione_synth_subst-bd_euk	IPR012678	Ribosomal_L23/L15e_core_dom			IPR002028	Trp_synthase_suA	IPR001005	SANT/Myb	IPR023186	Inosine/uridine_hydrolase	IPR012967	Plant_MeTrfase_dimerisation	IPR001024	PLAT/LH2_dom			IPR009072	Histone-fold
IPR005615	Glutathione_synthase	IPR013025	Ribosomal_L25/23			IPR007856	SapB_1	IPR001117	Cu-oxidase	IPR029064	L30e-like	IPR016461	O-MeTrfase_COMT	IPR001087	GDSL			IPR011051	RmlC_Cupin
IPR005715	Glu_5kinase/COase_Synthase	IPR016138	Ribosome_inactivat_prot_sub1			IPR008138	SapB_2	IPR001155	OxRdtase_FMN_N	IPR029958	RPT2	IPR018226	Barwin_CS	IPR001128	Cyt_P450			IPR014710	RmlC-like_jellyroll
IPR005766	P5_carboxy_syn	IPR017988	Ribosome_inactivat_prot_CS			IPR008139	SaposinB_dom	IPR001360	Glyco_hydro_1	IPR032752	UBD	IPR019942	DapL_aminotrans	IPR001199	Cyt_B5-like_heme/steroid-bd			IPR019809	Histone_H4_CS
IPR006266	UMP_CMP_kinase	IPR022775	AP_mu_sigma_su			IPR008811	Glycosyl_hydrolases_36	IPR001461	Aspartic_peptidase_A1			IPR033734	Jacalin-like_lectin_dom_plant	IPR001229	Jacalin-like_lectin_dom			IPR029039	Flavoprotein-like_dom
IPR010431	Fascin	IPR027363	M1Pi_N			IPR008999	Actin_cross-linking	IPR001563	Peptidase_S10					IPR001246	LipOase_plant			IPR035425	CENP-T/H4_C
IPR011205	UCP015417_vWA					IPR011001	Saposin-like	IPR001763	Rhodanese-like_dom					IPR001480	Bulb-type_lectin_dom
IPR014042	Glutathione_synthase_a-hlx_euk					IPR011060	RibuloseP-bd_barrel	IPR001881	EGF-like_Ca-bd_dom					IPR001568	RNase_T2-like
IPR014049	Glutathione_synthase_N_euk					IPR011141	Polyketide_synthase_type-III	IPR001902	SLC26A/SulP_fam					IPR001938	Thaumatin
IPR014709	Glutathione_synthase_dom					IPR012328	Chalcone/stilbene_synth_C	IPR001906	Terpene_synth_N					IPR002035	VWF_A
IPR016185	PreATP-grasp_dom					IPR015590	Aldehyde_DH_dom	IPR001969	Aspartic_peptidase_AS					IPR002048	EF_hand_dom
IPR017896	4Fe4S_Fe-S-bd					IPR016161	Ald_DH/histidinol_DH	IPR002016	Haem_peroxidase_pln/fun/bac					IPR002401	Cyt_P450_E_grp-I
IPR018073	Prot_inh_cystat_CS					IPR016162	Ald_DH_N	IPR002068	A-crystallin/Hsp20_dom					IPR002912	ACT_dom
IPR018087	Glyco_hydro_5_CS					IPR017761	Laccase	IPR002213	UDP_glucos_trans					IPR002921	Fungal_lipase-like
IPR019797	Glutamate_5-kinase_CS					IPR018088	Chalcone/stilbene_synthase_AS	IPR002328	ADH_Zn_CS					IPR002985	Arg_decrbxlase
IPR020593	G-glutamylP_reductase_CS					IPR018338	Carbonic_anhydrase_a-class_CS	IPR002347	SDR_fam					IPR003657	WRKY_dom
IPR023332	Proteasome_alpha-type					IPR023561	Carbonic_anhydrase_a-class	IPR002355	Cu_oxidase_Cu_BS					IPR004045	Glutathione_S-Trfase_N
IPR024553	DUF2828					IPR028144	CYSTM_dom	IPR002403	Cyt_P450_E_grp-IV					IPR004046	GST_C
IPR027214	Cystatin					IPR029510	Ald_DH_CS_GLU	IPR002641	PNPLA_dom					IPR004839	Aminotransferase_I/II
IPR030314	High_sul_transp					IPR030513	Dehydrin_CS	IPR002645	STAS_dom					IPR004843	Calcineurin-like_PHP_ApaH
IPR033690	Adenylat_kinase_CS					IPR031425	NPR1/NH1-interacting	IPR002937	Amino_oxidase					IPR005123	Oxoglu/Fe-dep_dioxygenase
IPR033872	nsLTP2					IPR033869	Phytepsin	IPR003137	PA_domain					IPR005519	Acid_phosphat_B-like
IPR034565	Put_cell_wall					IPR034285	CuRO_2_LCC	IPR003245	Phytocyanin_dom					IPR008963	Purple_acid_Pase-like_N
						IPR034288	CuRO_1_LCC	IPR003676	SAUR_fam					IPR009006	Ala_racemase/Decarboxylase_C
						IPR034289	CuRO_3_LCC	IPR004294	Carotenoid_Oase					IPR009009	RlpA-like_DPBB
								IPR004316	SWEET_sugar_transpr					IPR010399	Tify_dom
								IPR005150	Cellulose_synth					IPR010987	Glutathione-S-Trfase_C-like
								IPR005630	Terpene_synthase_metal-bd					IPR011598	bHLH_dom
								IPR005828	MFS_sugar_transport-like					IPR011991	WHTH_DNA-bd_dom
								IPR006094	Oxid_FAD_bind_N					IPR012336	Thioredoxin-like_fold
								IPR006140	D-isomer_DH_NAD-bd					IPR013128	Peptidase_C1A
								IPR006501	Pectinesterase_inhib_dom					IPR013201	Prot_inhib_I29
								IPR006694	Fatty_acid_hydroxylase					IPR013819	LipOase_C
								IPR008030	NmrA-like					IPR013830	SGNH_hydro
								IPR008930	Terpenoid_cyclase/PrenylTrfase					IPR015421	PyrdxlP-dep_Trfase_major_sub1
								IPR008949	Isoprenoid_synthase_dom					IPR015422	PyrdxlP-dep_Trfase_sub2
								IPR008972	Cupredoxin					IPR015424	PyrdxlP-dep_Trfase
								IPR008978	HSP20-like_chaperone					IPR015660	MASH1/Ascl1a-like
								IPR009057	Homeobox-like					IPR015914	Purple_acid_Pase_N
								IPR009410	Allene_ox_cyc					IPR017853	Glycoside_hydrolase_SF
								IPR010255	Haem_peroxidase					IPR017949	Thaumatin_CS
								IPR011032	GroES-like					IPR017972	Cyt_P450_CS
								IPR011333	SKP1/BTB/POZ					IPR018188	RNase_T2_His_AS_1
								IPR011706	Cu-oxidase_2					IPR018467	CCT_CS
								IPR011707	Cu-oxidase_3					IPR018506	Cyt_B5_heme-BS
								IPR013087	Znf_C2H2_type					IPR020833	LipOase_Fe_BS
								IPR013094	AB_hydrolase_3					IPR020834	LipOase_CS
								IPR013149	ADH_C					IPR022644	De-COase2_N
								IPR013154	ADH_N					IPR022657	De-COase2_CS
								IPR013210	LRR_N_plant-typ					IPR022796	Chloroa_b-bind
								IPR013785	Aldolase_TIM					IPR023214	HAD-like_dom
								IPR016035	Acyl_Trfase/lysoPLipase					IPR023329	Chlorophyll_a/b-bd_dom
								IPR016039	Thiolase-like					IPR025660	Pept_his_AS
								IPR016040	NAD(P)-bd_dom					IPR025661	Pept_asp_AS
								IPR016140	Bifunc_inhib/LTP/seed_store					IPR025733	Purple_acid_PPase_C_dom
								IPR016166	FAD-bd_2					IPR026992	DIOX_N
								IPR016167	FAD-bd_2_sub1					IPR027433	Lipoxygenase_domain_3
								IPR016169	CO_DH_flavot_FAD-bd_sub2					IPR027443	IPNS-like
								IPR018097	EGF_Ca-bd_CS					IPR029052	Metallo-depent_PP-like
								IPR019587	Polyketide_cyclase/dehydratase					IPR029058	AB_hydrolase
								IPR019793	Peroxidases_heam-ligand_BS					IPR029063	SAM-dependent_MTases
								IPR019794	Peroxidases_AS					IPR029066	PLP-binding_barrel
								IPR020843	PKS_ER					IPR030184	WAT1-related
								IPR020846	MFS_dom					IPR032838	Vwaint_dom
								IPR020904	Sc_DH/Rdtase_CS					IPR033130	RNase_T2_His_AS_2
								IPR021109	Peptidase_aspartic_dom					IPR033697	Ribonuclease_T2_eukaryotic
								IPR021410	FAF					IPR034347	GST_Phi_C
								IPR023210	NADP_OxRdtase_dom					IPR034871	Allene_oxi_cyc/dirigent
								IPR023393	START-like_dom					IPR035669	SGNH_plant_lipase_like
								IPR023753	FAD/NAD-binding_dom
								IPR027356	NPH3_dom
								IPR027417	P-loop_NTPase
								IPR028871	BlueCu_1_BS
								IPR029044	Nucleotide-diphossugar_trans
								IPR029055	Ntn_hydrolases_N
								IPR031107	HSP20
								IPR032675	L_dom-like
								IPR033121	PEPTIDASE_A1
								IPR033124	Ser_caboxypep_his_AS
								IPR033132	Glyco_hydro_1_N_CS
								IPR033138	Cu_oxidase_CS
								IPR033905	Secretory_peroxidase
								IPR034267	CuRO_3_AAO

## Sheet: Dehydration, dehydrat and mites
0 elements included exclusively in "Drought":		6 common elements in "Drought" and "DroughtMites":		5 common elements in "Arabidopsis", "Tomato" and "Drought":		12 common elements in "Arabidopsis", "Tomato", "Drought" and "DroughtMites":		2 common elements in "Arabidopsis" and "Drought":		1 common element in "Arabidopsis", "Drought" and "DroughtMites":		33 elements included exclusively in "DroughtMites":
		IPR000850	Adenylat/UMP-CMP_kin	IPR000490	Glyco_hydro_17	IPR001568	RNase_T2-like	IPR006137	NADH_UbQ_OxRdtase-like_20kDa	IPR001010	Thionin	IPR000010	Cystatin_dom
		IPR001014	Ribosomal_L23/L25_CS	IPR000719	Prot_kinase_dom	IPR004045	Glutathione_S-Trfase_N	IPR006138	NADH_UQ_OxRdtase_20Kd_su			IPR000489	Pterin-binding_dom
		IPR006266	UMP_CMP_kinase	IPR008271	Ser/Thr_kinase_AS	IPR004046	GST_C					IPR000877	Prot_inh_BBI
		IPR012678	Ribosomal_L23/L15e_core_dom	IPR011009	Kinase-like_dom	IPR004316	SWEET_sugar_transpr					IPR000965	GPR_dom
		IPR013025	Ribosomal_L25/23	IPR017441	Protein_kinase_ATP_BS	IPR010987	Glutathione-S-Trfase_C-like					IPR001353	Proteasome_sua/b
		IPR033690	Adenylat_kinase_CS			IPR012336	Thioredoxin-like_fold					IPR001574	Ribosome_inactivat_prot
						IPR017853	Glycoside_hydrolase_SF					IPR004162	SINA-like
						IPR019587	Polyketide_cyclase/dehydratase					IPR004887	Glutathione_synth_subst-bd_euk
						IPR023393	START-like_dom					IPR005615	Glutathione_synthase
						IPR027417	P-loop_NTPase					IPR005715	Glu_5kinase/COase_Synthase
						IPR033697	Ribonuclease_T2_eukaryotic					IPR005766	P5_carboxy_syn
						IPR034347	GST_Phi_C					IPR010431	Fascin
												IPR011012	Longin-like_dom
												IPR011205	UCP015417_vWA
												IPR014042	Glutathione_synthase_a-hlx_euk
												IPR014049	Glutathione_synthase_N_euk
												IPR014709	Glutathione_synthase_dom
												IPR016138	Ribosome_inactivat_prot_sub1
												IPR016185	PreATP-grasp_dom
												IPR017896	4Fe4S_Fe-S-bd
												IPR017988	Ribosome_inactivat_prot_CS
												IPR018073	Prot_inh_cystat_CS
												IPR018087	Glyco_hydro_5_CS
												IPR019797	Glutamate_5-kinase_CS
												IPR020593	G-glutamylP_reductase_CS
												IPR022775	AP_mu_sigma_su
												IPR023332	Proteasome_alpha-type
												IPR024553	DUF2828
												IPR027214	Cystatin
												IPR027363	M1Pi_N
												IPR030314	High_sul_transp
												IPR033872	nsLTP2
												IPR034565	Put_cell_wall

## Sheet: Interpro IDs
Interpro ID	Interpro Short Description
IPR000010	Cystatin_dom
IPR000167	Dehydrin
IPR000169	Pept_cys_AS
IPR000183	Orn/DAP/Arg_de-COase
IPR000210	BTB/POZ_dom
IPR000407	GDA1_CD39_NTPase
IPR000484	Photo_RC_L/M
IPR000489	Pterin-binding_dom
IPR000490	Glyco_hydro_17
IPR000504	RRM_dom
IPR000528	Plant_LTP
IPR000620	EamA_dom
IPR000644	CBS_dom
IPR000668	Peptidase_C1A_C
IPR000719	Prot_kinase_dom
IPR000726	Glyco_hydro_19_cat
IPR000757	GH16
IPR000819	Peptidase_M17_C
IPR000823	Peroxidase_pln
IPR000845	Nucleoside_phosphorylase_d
IPR000850	Adenylat/UMP-CMP_kin
IPR000864	Prot_inh_pot1
IPR000877	Prot_inh_BBI
IPR000907	LipOase
IPR000965	GPR_dom
IPR001005	SANT/Myb
IPR001010	Thionin
IPR001014	Ribosomal_L23/L25_CS
IPR001024	PLAT/LH2_dom
IPR001048	Asp/Glu/Uridylate_kinase
IPR001057	Glu/AcGlu_kinase
IPR001077	O_MeTrfase_2
IPR001087	GDSL
IPR001099	Chalcone/stilbene_synthase_N
IPR001117	Cu-oxidase
IPR001128	Cyt_P450
IPR001148	Carbonic_anhydrase_a
IPR001153	Barwin_dom
IPR001155	OxRdtase_FMN_N
IPR001199	Cyt_B5-like_heme/steroid-bd
IPR001223	Glyco_hydro18_cat
IPR001229	Jacalin-like_lectin_dom
IPR001245	Ser-Thr/Tyr_kinase_cat_dom
IPR001246	LipOase_plant
IPR001351	Ribosomal_S3_C
IPR001353	Proteasome_sua/b
IPR001360	Glyco_hydro_1
IPR001461	Aspartic_peptidase_A1
IPR001480	Bulb-type_lectin_dom
IPR001547	Glyco_hydro_5
IPR001563	Peptidase_S10
IPR001568	RNase_T2-like
IPR001574	Ribosome_inactivat_prot
IPR001763	Rhodanese-like_dom
IPR001881	EGF-like_Ca-bd_dom
IPR001902	SLC26A/SulP_fam
IPR001906	Terpene_synth_N
IPR001907	ClpP
IPR001910	Inosine/uridine_hydrolase_dom
IPR001929	Germin
IPR001938	Thaumatin
IPR001951	Histone_H4
IPR001969	Aspartic_peptidase_AS
IPR002016	Haem_peroxidase_pln/fun/bac
IPR002028	Trp_synthase_suA
IPR002035	VWF_A
IPR002048	EF_hand_dom
IPR002068	A-crystallin/Hsp20_dom
IPR002213	UDP_glucos_trans
IPR002328	ADH_Zn_CS
IPR002347	SDR_fam
IPR002355	Cu_oxidase_Cu_BS
IPR002401	Cyt_P450_E_grp-I
IPR002403	Cyt_P450_E_grp-IV
IPR002641	PNPLA_dom
IPR002645	STAS_dom
IPR002659	Glyco_trans_31
IPR002912	ACT_dom
IPR002921	Fungal_lipase-like
IPR002937	Amino_oxidase
IPR002985	Arg_decrbxlase
IPR003137	PA_domain
IPR003245	Phytocyanin_dom
IPR003657	WRKY_dom
IPR003676	SAUR_fam
IPR004045	Glutathione_S-Trfase_N
IPR004046	GST_C
IPR004154	Anticodon-bd
IPR004162	SINA-like
IPR004265	Dirigent
IPR004294	Carotenoid_Oase
IPR004316	SWEET_sugar_transpr
IPR004516	HisRS/HisZ
IPR004839	Aminotransferase_I/II
IPR004843	Calcineurin-like_PHP_ApaH
IPR004887	Glutathione_synth_subst-bd_euk
IPR005123	Oxoglu/Fe-dep_dioxygenase
IPR005150	Cellulose_synth
IPR005519	Acid_phosphat_B-like
IPR005615	Glutathione_synthase
IPR005630	Terpene_synthase_metal-bd
IPR005704	Ribosomal_S3_bac
IPR005715	Glu_5kinase/COase_Synthase
IPR005766	P5_carboxy_syn
IPR005828	MFS_sugar_transport-like
IPR006045	Cupin_1
IPR006094	Oxid_FAD_bind_N
IPR006137	NADH_UbQ_OxRdtase-like_20kDa
IPR006138	NADH_UQ_OxRdtase_20Kd_su
IPR006140	D-isomer_DH_NAD-bd
IPR006266	UMP_CMP_kinase
IPR006501	Pectinesterase_inhib_dom
IPR006694	Fatty_acid_hydroxylase
IPR007484	Peptidase_M28
IPR007736	Caleosin-related
IPR007856	SapB_1
IPR008030	NmrA-like
IPR008138	SapB_2
IPR008139	SaposinB_dom
IPR008254	Flavodoxin/NO_synth
IPR008263	GH16_AS
IPR008271	Ser/Thr_kinase_AS
IPR008811	Glycosyl_hydrolases_36
IPR008930	Terpenoid_cyclase/PrenylTrfase
IPR008949	Isoprenoid_synthase_dom
IPR008963	Purple_acid_Pase-like_N
IPR008972	Cupredoxin
IPR008978	HSP20-like_chaperone
IPR008999	Actin_cross-linking
IPR009006	Ala_racemase/Decarboxylase_C
IPR009009	RlpA-like_DPBB
IPR009019	KH_prok-type
IPR009057	Homeobox-like
IPR009072	Histone-fold
IPR009410	Allene_ox_cyc
IPR010028	Acid_phosphatase_pln
IPR010255	Haem_peroxidase
IPR010399	Tify_dom
IPR010431	Fascin
IPR010713	XET_C
IPR010987	Glutathione-S-Trfase_C-like
IPR011001	Saposin-like
IPR011009	Kinase-like_dom
IPR011012	Longin-like_dom
IPR011032	GroES-like
IPR011051	RmlC_Cupin
IPR011060	RibuloseP-bd_barrel
IPR011141	Polyketide_synthase_type-III
IPR011205	UCP015417_vWA
IPR011333	SKP1/BTB/POZ
IPR011356	Leucine_aapep/pepB
IPR011598	bHLH_dom
IPR011706	Cu-oxidase_2
IPR011707	Cu-oxidase_3
IPR011991	WHTH_DNA-bd_dom
IPR011992	EF-hand-dom_pair
IPR012328	Chalcone/stilbene_synth_C
IPR012336	Thioredoxin-like_fold
IPR012678	Ribosomal_L23/L15e_core_dom
IPR012967	Plant_MeTrfase_dimerisation
IPR013025	Ribosomal_L25/23
IPR013087	Znf_C2H2_type
IPR013094	AB_hydrolase_3
IPR013128	Peptidase_C1A
IPR013149	ADH_C
IPR013154	ADH_N
IPR013201	Prot_inhib_I29
IPR013210	LRR_N_plant-typ
IPR013320	ConA-like_dom
IPR013785	Aldolase_TIM
IPR013819	LipOase_C
IPR013830	SGNH_hydro
IPR014042	Glutathione_synthase_a-hlx_euk
IPR014049	Glutathione_synthase_N_euk
IPR014403	APS1/VSP
IPR014709	Glutathione_synthase_dom
IPR014710	RmlC-like_jellyroll
IPR015421	PyrdxlP-dep_Trfase_major_sub1
IPR015422	PyrdxlP-dep_Trfase_sub2
IPR015424	PyrdxlP-dep_Trfase
IPR015590	Aldehyde_DH_dom
IPR015660	MASH1/Ascl1a-like
IPR015914	Purple_acid_Pase_N
IPR015946	KH_dom-like_a/b
IPR016035	Acyl_Trfase/lysoPLipase
IPR016039	Thiolase-like
IPR016040	NAD(P)-bd_dom
IPR016138	Ribosome_inactivat_prot_sub1
IPR016140	Bifunc_inhib/LTP/seed_store
IPR016161	Ald_DH/histidinol_DH
IPR016162	Ald_DH_N
IPR016166	FAD-bd_2
IPR016167	FAD-bd_2_sub1
IPR016169	CO_DH_flavot_FAD-bd_sub2
IPR016185	PreATP-grasp_dom
IPR016283	Glyco_hydro_19
IPR016455	XTH
IPR016461	O-MeTrfase_COMT
IPR017441	Protein_kinase_ATP_BS
IPR017761	Laccase
IPR017853	Glycoside_hydrolase_SF
IPR017896	4Fe4S_Fe-S-bd
IPR017949	Thaumatin_CS
IPR017972	Cyt_P450_CS
IPR017988	Ribosome_inactivat_prot_CS
IPR018073	Prot_inh_cystat_CS
IPR018087	Glyco_hydro_5_CS
IPR018088	Chalcone/stilbene_synthase_AS
IPR018097	EGF_Ca-bd_CS
IPR018188	RNase_T2_His_AS_1
IPR018215	ClpP_Ser_AS
IPR018226	Barwin_CS
IPR018247	EF_Hand_1_Ca_BS
IPR018338	Carbonic_anhydrase_a-class_CS
IPR018467	CCT_CS
IPR018506	Cyt_B5_heme-BS
IPR019454	Lipoprot_YkyA-like
IPR019587	Polyketide_cyclase/dehydratase
IPR019793	Peroxidases_heam-ligand_BS
IPR019794	Peroxidases_AS
IPR019797	Glutamate_5-kinase_CS
IPR019809	Histone_H4_CS
IPR019942	DapL_aminotrans
IPR020593	G-glutamylP_reductase_CS
IPR020635	Tyr_kinase_cat_dom
IPR020833	LipOase_Fe_BS
IPR020834	LipOase_CS
IPR020843	PKS_ER
IPR020846	MFS_dom
IPR020904	Sc_DH/Rdtase_CS
IPR021109	Peptidase_aspartic_dom
IPR021410	FAF
IPR022644	De-COase2_N
IPR022657	De-COase2_CS
IPR022775	AP_mu_sigma_su
IPR022796	Chloroa_b-bind
IPR023186	Inosine/uridine_hydrolase
IPR023210	NADP_OxRdtase_dom
IPR023214	HAD-like_dom
IPR023329	Chlorophyll_a/b-bd_dom
IPR023332	Proteasome_alpha-type
IPR023346	Lysozyme-like_dom
IPR023393	START-like_dom
IPR023561	Carbonic_anhydrase_a-class
IPR023562	ClpP/TepA
IPR023753	FAD/NAD-binding_dom
IPR024171	SRK-like_kinase
IPR024553	DUF2828
IPR024788	Malectin-like_Carb-bd_dom
IPR025660	Pept_his_AS
IPR025661	Pept_asp_AS
IPR025733	Purple_acid_PPase_C_dom
IPR026992	DIOX_N
IPR027214	Cystatin
IPR027356	NPH3_dom
IPR027363	M1Pi_N
IPR027417	P-loop_NTPase
IPR027433	Lipoxygenase_domain_3
IPR027443	IPNS-like
IPR028144	CYSTM_dom
IPR028871	BlueCu_1_BS
IPR029039	Flavoprotein-like_dom
IPR029044	Nucleotide-diphossugar_trans
IPR029045	ClpP/crotonase-like_dom
IPR029052	Metallo-depent_PP-like
IPR029055	Ntn_hydrolases_N
IPR029058	AB_hydrolase
IPR029063	SAM-dependent_MTases
IPR029064	L30e-like
IPR029066	PLP-binding_barrel
IPR029510	Ald_DH_CS_GLU
IPR029958	RPT2
IPR030184	WAT1-related
IPR030314	High_sul_transp
IPR030513	Dehydrin_CS
IPR031107	HSP20
IPR031425	NPR1/NH1-interacting
IPR032675	L_dom-like
IPR032752	UBD
IPR032799	TAXi_C
IPR032838	Vwaint_dom
IPR032861	TAXi_N
IPR033121	PEPTIDASE_A1
IPR033124	Ser_caboxypep_his_AS
IPR033130	RNase_T2_His_AS_2
IPR033132	Glyco_hydro_1_N_CS
IPR033135	ClpP_His_AS
IPR033138	Cu_oxidase_CS
IPR033556	PLA
IPR033690	Adenylat_kinase_CS
IPR033697	Ribonuclease_T2_eukaryotic
IPR033734	Jacalin-like_lectin_dom_plant
IPR033869	Phytepsin
IPR033872	nsLTP2
IPR033905	Secretory_peroxidase
IPR034267	CuRO_3_AAO
IPR034285	CuRO_2_LCC
IPR034288	CuRO_1_LCC
IPR034289	CuRO_3_LCC
IPR034347	GST_Phi_C
IPR034565	Put_cell_wall
IPR034871	Allene_oxi_cyc/dirigent
IPR035425	CENP-T/H4_C
IPR035669	SGNH_plant_lipase_like

## Sheet: Legend
Supplementary Data Sheet 4. Interpro identifiers for each comparison involving barley data. Tomato and Arabidopsis Interpro identifiers from DEGs after mite treatment were used in all comparisons.
